# Supplementary material for: Sec17/Sec18 can support membrane fusion without help from completion of SNARE zippering
Source: eLife. 2021 May 4;10:e67578. doi: 10.7554/eLife.67578 (PMC8143792; doi:10.7554/eLife.67578)
Supplement: Figure 1—source data 1. [file elife-67578-fig1-data1.zip]

Archive with 2 entries (2 files):
- Figure 1-Source Data 1
- __MACOSX/._Figure 1-Source Data 1
