# Supplementary material for: Sec17/Sec18 can support membrane fusion without help from completion of SNARE zippering
Source: eLife. 2021 May 4;10:e67578. doi: 10.7554/eLife.67578 (PMC8143792; doi:10.7554/eLife.67578)
Supplement: Figure 1—source data 1. [file elife-67578-fig1-data1.zip › Figure 1-Source Data 1]

ATOM      1  N   THR A   1     -61.781  11.972 -34.713  1.00 89.77      A    N  
ATOM      2  CA  THR A   1     -62.555  13.207 -34.974  1.00 89.77      A    C  
ATOM      3  C   THR A   1     -63.809  13.257 -34.157  1.00 89.77      A    C  
ATOM      4  O   THR A   1     -63.748  13.281 -32.930  1.00 89.77      A    O  
ATOM      5  CB  THR A   1     -62.853  13.326 -36.446  1.00 89.77      A    C  
ATOM      6  CG2 THR A   1     -63.616  12.085 -36.946  1.00 89.77      A    C  
ATOM      7  OG1 THR A   1     -63.585  14.514 -36.703  1.00 89.77      A    O  
ATOM      8  HA  THR A   1     -61.938  14.050 -34.681  1.00101.58      A    H  
ATOM      9  HB  THR A   1     -61.910  13.390 -36.988  1.00101.58      A    H  
ATOM     10  HG1 THR A   1     -63.123  15.040 -37.360  1.00101.58      A    H  
ATOM     11 HG21 THR A   1     -64.270  12.371 -37.757  1.00101.58      A    H  
ATOM     12 HG22 THR A   1     -64.203  11.673 -36.139  1.00101.58      A    H  
ATOM     13 HG23 THR A   1     -62.922  11.327 -37.296  1.00101.58      A    H  
ATOM     14  HT1 THR A   1     -60.918  11.962 -35.293  1.00101.58      A    H  
ATOM     15  HT2 THR A   1     -62.353  11.135 -34.947  1.00101.58      A    H  
ATOM     16  HT3 THR A   1     -61.512  11.924 -33.709  1.00101.58      A    H  
ATOM     17  N   ARG A   2     -64.990  13.277 -34.805  1.00 91.04      A    N  
ATOM     18  CA  ARG A   2     -66.201  13.358 -34.050  1.00 91.04      A    C  
ATOM     19  C   ARG A   2     -66.302  12.151 -33.172  1.00 91.04      A    C  
ATOM     20  O   ARG A   2     -66.540  12.276 -31.972  1.00 91.04      A    O  
ATOM     21  CB  ARG A   2     -67.451  13.384 -34.944  1.00 91.04      A    C  
ATOM     22  CG  ARG A   2     -68.759  13.468 -34.159  1.00 91.04      A    C  
ATOM     23  CD  ARG A   2     -69.999  13.528 -35.052  1.00 91.04      A    C  
ATOM     24  NE  ARG A   2     -71.189  13.609 -34.162  1.00 91.04      A    N  
ATOM     25  CZ  ARG A   2     -72.364  14.116 -34.636  1.00 91.04      A    C  
ATOM     26  NH1 ARG A   2     -72.455  14.536 -35.931  1.00 91.04      A    N1+
ATOM     27  NH2 ARG A   2     -73.446  14.209 -33.810  1.00 91.04      A    N  
ATOM     28  HN  ARG A   2     -65.021  13.268 -35.783  1.00101.58      A    H  
ATOM     29  HA  ARG A   2     -66.166  14.247 -33.435  1.00101.58      A    H  
ATOM     30  HB1 ARG A   2     -67.466  12.480 -35.541  1.00101.58      A    H  
ATOM     31  HB2 ARG A   2     -67.389  14.236 -35.615  1.00101.58      A    H  
ATOM     32  HG1 ARG A   2     -68.736  14.357 -33.533  1.00101.58      A    H  
ATOM     33  HG2 ARG A   2     -68.837  12.599 -33.511  1.00101.58      A    H  
ATOM     34  HD1 ARG A   2     -70.065  12.635 -35.659  1.00101.58      A    H  
ATOM     35  HD2 ARG A   2     -69.953  14.407 -35.686  1.00101.58      A    H  
ATOM     36  HE  ARG A   2     -71.119  13.296 -33.236  1.00101.58      A    H  
ATOM     37 HH11 ARG A   2     -73.317  14.908 -36.275  1.00101.58      A    H  
ATOM     38 HH12 ARG A   2     -71.664  14.472 -36.537  1.00101.58      A    H  
ATOM     39 HH21 ARG A   2     -73.377  13.906 -32.860  1.00101.58      A    H  
ATOM     40 HH22 ARG A   2     -74.308  14.580 -34.155  1.00101.58      A    H  
ATOM     41  N   THR A   3     -66.129  10.943 -33.748  1.00109.83      A    N  
ATOM     42  CA  THR A   3     -66.165   9.741 -32.961  1.00109.83      A    C  
ATOM     43  C   THR A   3     -65.737   8.616 -33.844  1.00109.83      A    C  
ATOM     44  O   THR A   3     -65.710   8.757 -35.065  1.00109.83      A    O  
ATOM     45  CB  THR A   3     -67.536   9.405 -32.452  1.00109.83      A    C  
ATOM     46  CG2 THR A   3     -68.420   9.023 -33.650  1.00109.83      A    C  
ATOM     47  OG1 THR A   3     -67.468   8.329 -31.528  1.00109.83      A    O  
ATOM     48  HN  THR A   3     -65.977  10.885 -34.714  1.00101.58      A    H  
ATOM     49  HA  THR A   3     -65.514   9.809 -32.156  1.00101.58      A    H  
ATOM     50  HB  THR A   3     -67.960  10.277 -31.959  1.00101.58      A    H  
ATOM     51  HG1 THR A   3     -66.599   8.312 -31.119  1.00101.58      A    H  
ATOM     52 HG21 THR A   3     -68.468   9.847 -34.352  1.00101.58      A    H  
ATOM     53 HG22 THR A   3     -69.419   8.780 -33.310  1.00101.58      A    H  
ATOM     54 HG23 THR A   3     -67.995   8.161 -34.143  1.00101.58      A    H  
ATOM     55  N   ARG A   4     -65.364   7.463 -33.251  1.00 74.11      A    N  
ATOM     56  CA  ARG A   4     -65.022   6.357 -34.097  1.00 74.11      A    C  
ATOM     57  C   ARG A   4     -65.270   5.079 -33.357  1.00 74.11      A    C  
ATOM     58  O   ARG A   4     -65.263   5.038 -32.127  1.00 74.11      A    O  
ATOM     59  CB  ARG A   4     -63.566   6.354 -34.594  1.00 74.11      A    C  
ATOM     60  CG  ARG A   4     -62.510   6.273 -33.494  1.00 74.11      A    C  
ATOM     61  CD  ARG A   4     -61.089   6.269 -34.059  1.00 74.11      A    C  
ATOM     62  NE  ARG A   4     -60.992   5.096 -34.973  1.00 74.11      A    N  
ATOM     63  CZ  ARG A   4     -60.147   5.125 -36.044  1.00 74.11      A    C  
ATOM     64  NH1 ARG A   4     -59.358   6.217 -36.266  1.00 74.11      A    N1+
ATOM     65  NH2 ARG A   4     -60.093   4.061 -36.898  1.00 74.11      A    N  
ATOM     66  HN  ARG A   4     -65.342   7.379 -32.276  1.00101.58      A    H  
ATOM     67  HA  ARG A   4     -65.696   6.389 -34.949  1.00101.58      A    H  
ATOM     68  HB1 ARG A   4     -63.392   7.260 -35.170  1.00101.58      A    H  
ATOM     69  HB2 ARG A   4     -63.425   5.503 -35.257  1.00101.58      A    H  
ATOM     70  HG1 ARG A   4     -62.668   5.350 -32.950  1.00101.58      A    H  
ATOM     71  HG2 ARG A   4     -62.642   7.073 -32.839  1.00101.58      A    H  
ATOM     72  HD1 ARG A   4     -60.372   6.132 -33.273  1.00101.58      A    H  
ATOM     73  HD2 ARG A   4     -60.895   7.184 -34.602  1.00101.58      A    H  
ATOM     74  HE  ARG A   4     -61.542   4.304 -34.796  1.00101.58      A    H  
ATOM     75 HH11 ARG A   4     -58.741   6.234 -37.053  1.00101.58      A    H  
ATOM     76 HH12 ARG A   4     -59.392   6.997 -35.645  1.00101.58      A    H  
ATOM     77 HH21 ARG A   4     -59.474   4.081 -37.683  1.00101.58      A    H  
ATOM     78 HH22 ARG A   4     -60.672   3.262 -36.738  1.00101.58      A    H  
ATOM     79  N   HIS A   5     -65.515   3.997 -34.123  1.00108.77      A    N  
ATOM     80  CA  HIS A   5     -65.781   2.686 -33.602  1.00108.77      A    C  
ATOM     81  C   HIS A   5     -64.489   2.085 -33.136  1.00108.77      A    C  
ATOM     82  O   HIS A   5     -63.445   2.267 -33.766  1.00108.77      A    O  
ATOM     83  CB  HIS A   5     -66.353   1.751 -34.684  1.00108.77      A    C  
ATOM     84  CG  HIS A   5     -66.653   0.356 -34.227  1.00108.77      A    C  
ATOM     85  CD2 HIS A   5     -65.823  -0.714 -34.097  1.00108.77      A    C  
ATOM     86  ND1 HIS A   5     -67.907  -0.099 -33.883  1.00108.77      A    N  
ATOM     87  CE1 HIS A   5     -67.775  -1.412 -33.567  1.00108.77      A    C  
ATOM     88  NE2 HIS A   5     -66.527  -1.828 -33.682  1.00108.77      A    N  
ATOM     89  HN  HIS A   5     -65.511   4.113 -35.096  1.00101.58      A    H  
ATOM     90  HA  HIS A   5     -66.470   2.765 -32.773  1.00101.58      A    H  
ATOM     91  HB1 HIS A   5     -65.637   1.683 -35.491  1.00101.58      A    H  
ATOM     92  HB2 HIS A   5     -67.271   2.172 -35.071  1.00101.58      A    H  
ATOM     93  HD1 HIS A   5     -68.739   0.419 -33.866  1.00101.58      A    H  
ATOM     94  HD2 HIS A   5     -64.760  -0.695 -34.292  1.00101.58      A    H  
ATOM     95  HE1 HIS A   5     -68.595  -2.043 -33.259  1.00101.58      A    H  
ATOM     96  HE2 HIS A   5     -66.180  -2.728 -33.510  1.00101.58      A    H  
ATOM     97  N   LEU A   6     -64.524   1.362 -31.997  1.00 48.28      A    N  
ATOM     98  CA  LEU A   6     -63.331   0.718 -31.523  1.00 48.28      A    C  
ATOM     99  C   LEU A   6     -63.709  -0.578 -30.874  1.00 48.28      A    C  
ATOM    100  O   LEU A   6     -64.851  -0.772 -30.462  1.00 48.28      A    O  
ATOM    101  CB  LEU A   6     -62.540   1.546 -30.496  1.00 48.28      A    C  
ATOM    102  CG  LEU A   6     -61.936   2.831 -31.090  1.00 48.28      A    C  
ATOM    103  CD1 LEU A   6     -61.150   3.622 -30.033  1.00 48.28      A    C  
ATOM    104  CD2 LEU A   6     -61.106   2.526 -32.347  1.00 48.28      A    C  
ATOM    105  HN  LEU A   6     -65.361   1.277 -31.495  1.00101.58      A    H  
ATOM    106  HA  LEU A   6     -62.714   0.489 -32.372  1.00101.58      A    H  
ATOM    107  HB1 LEU A   6     -61.741   0.935 -30.097  1.00101.58      A    H  
ATOM    108  HB2 LEU A   6     -63.196   1.807 -29.709  1.00101.58      A    H  
ATOM    109  HG  LEU A   6     -62.774   3.458 -31.403  1.00101.58      A    H  
ATOM    110 HD11 LEU A   6     -60.112   3.672 -30.326  1.00101.58      A    H  
ATOM    111 HD12 LEU A   6     -61.191   3.123 -29.086  1.00101.58      A    H  
ATOM    112 HD13 LEU A   6     -61.533   4.630 -29.962  1.00101.58      A    H  
ATOM    113 HD21 LEU A   6     -61.750   2.297 -33.188  1.00101.58      A    H  
ATOM    114 HD22 LEU A   6     -60.452   1.689 -32.159  1.00101.58      A    H  
ATOM    115 HD23 LEU A   6     -60.505   3.389 -32.607  1.00101.58      A    H  
ATOM    116  N   LYS A   7     -62.744  -1.518 -30.792  1.00 27.14      A    N  
ATOM    117  CA  LYS A   7     -62.987  -2.790 -30.173  1.00 27.14      A    C  
ATOM    118  C   LYS A   7     -62.035  -2.916 -29.024  1.00 27.14      A    C  
ATOM    119  O   LYS A   7     -60.918  -2.404 -29.073  1.00 27.14      A    O  
ATOM    120  CB  LYS A   7     -62.737  -3.980 -31.115  1.00 27.14      A    C  
ATOM    121  CG  LYS A   7     -63.023  -5.343 -30.483  1.00 27.14      A    C  
ATOM    122  CD  LYS A   7     -63.082  -6.483 -31.503  1.00 27.14      A    C  
ATOM    123  CE  LYS A   7     -63.367  -7.852 -30.883  1.00 27.14      A    C  
ATOM    124  NZ  LYS A   7     -63.407  -8.887 -31.941  1.00 27.14      A    N1+
ATOM    125  HN  LYS A   7     -61.861  -1.329 -31.165  1.00101.58      A    H  
ATOM    126  HA  LYS A   7     -64.004  -2.803 -29.804  1.00101.58      A    H  
ATOM    127  HB1 LYS A   7     -61.701  -3.955 -31.434  1.00101.58      A    H  
ATOM    128  HB2 LYS A   7     -63.365  -3.863 -31.991  1.00101.58      A    H  
ATOM    129  HG1 LYS A   7     -63.976  -5.293 -29.965  1.00101.58      A    H  
ATOM    130  HG2 LYS A   7     -62.251  -5.567 -29.751  1.00101.58      A    H  
ATOM    131  HD1 LYS A   7     -62.131  -6.529 -32.028  1.00101.58      A    H  
ATOM    132  HD2 LYS A   7     -63.860  -6.271 -32.232  1.00101.58      A    H  
ATOM    133  HE1 LYS A   7     -64.326  -7.822 -30.411  1.00101.58      A    H  
ATOM    134  HE2 LYS A   7     -62.600  -8.102 -30.162  1.00101.58      A    H  
ATOM    135  HZ1 LYS A   7     -63.609  -9.818 -31.523  1.00101.58      A    H  
ATOM    136  HZ2 LYS A   7     -62.492  -8.931 -32.433  1.00101.58      A    H  
ATOM    137  HZ3 LYS A   7     -64.149  -8.662 -32.634  1.00101.58      A    H  
ATOM    138  N   VAL A   8     -62.468  -3.586 -27.938  1.00 26.47      A    N  
ATOM    139  CA  VAL A   8     -61.615  -3.751 -26.796  1.00 26.47      A    C  
ATOM    140  C   VAL A   8     -60.730  -4.929 -27.044  1.00 26.47      A    C  
ATOM    141  O   VAL A   8     -61.154  -5.925 -27.631  1.00 26.47      A    O  
ATOM    142  CB  VAL A   8     -62.366  -4.015 -25.527  1.00 26.47      A    C  
ATOM    143  CG1 VAL A   8     -61.354  -4.269 -24.397  1.00 26.47      A    C  
ATOM    144  CG2 VAL A   8     -63.301  -2.826 -25.273  1.00 26.47      A    C  
ATOM    145  HN  VAL A   8     -63.372  -3.963 -27.928  1.00101.58      A    H  
ATOM    146  HA  VAL A   8     -61.006  -2.866 -26.683  1.00101.58      A    H  
ATOM    147  HB  VAL A   8     -62.962  -4.915 -25.680  1.00101.58      A    H  
ATOM    148 HG11 VAL A   8     -61.726  -5.030 -23.719  1.00101.58      A    H  
ATOM    149 HG12 VAL A   8     -61.201  -3.361 -23.842  1.00101.58      A    H  
ATOM    150 HG13 VAL A   8     -60.418  -4.595 -24.818  1.00101.58      A    H  
ATOM    151 HG21 VAL A   8     -64.012  -2.737 -26.080  1.00101.58      A    H  
ATOM    152 HG22 VAL A   8     -62.728  -1.911 -25.211  1.00101.58      A    H  
ATOM    153 HG23 VAL A   8     -63.808  -2.973 -24.354  1.00101.58      A    H  
ATOM    154  N   SER A   9     -59.461  -4.837 -26.597  1.00 67.26      A    N  
ATOM    155  CA  SER A   9     -58.528  -5.904 -26.816  1.00 67.26      A    C  
ATOM    156  C   SER A   9     -57.715  -6.053 -25.565  1.00 67.26      A    C  
ATOM    157  O   SER A   9     -57.905  -5.317 -24.598  1.00 67.26      A    O  
ATOM    158  CB  SER A   9     -57.564  -5.615 -27.985  1.00 67.26      A    C  
ATOM    159  OG  SER A   9     -56.660  -6.693 -28.177  1.00 67.26      A    O  
ATOM    160  HN  SER A   9     -59.167  -4.025 -26.133  1.00101.58      A    H  
ATOM    161  HA  SER A   9     -59.078  -6.817 -27.001  1.00101.58      A    H  
ATOM    162  HB1 SER A   9     -56.998  -4.726 -27.784  1.00101.58      A    H  
ATOM    163  HB2 SER A   9     -58.130  -5.474 -28.896  1.00101.58      A    H  
ATOM    164  HG  SER A   9     -56.113  -6.796 -27.395  1.00101.58      A    H  
ATOM    165  N   ASN A  10     -56.801  -7.045 -25.547  1.00 76.99      A    N  
ATOM    166  CA  ASN A  10     -55.981  -7.298 -24.397  1.00 76.99      A    C  
ATOM    167  C   ASN A  10     -54.670  -6.604 -24.598  1.00 76.99      A    C  
ATOM    168  O   ASN A  10     -54.276  -6.307 -25.725  1.00 76.99      A    O  
ATOM    169  CB  ASN A  10     -55.687  -8.792 -24.179  1.00 76.99      A    C  
ATOM    170  CG  ASN A  10     -55.038  -8.962 -22.813  1.00 76.99      A    C  
ATOM    171  ND2 ASN A  10     -55.359  -8.040 -21.867  1.00 76.99      A    N  
ATOM    172  OD1 ASN A  10     -54.270  -9.897 -22.590  1.00 76.99      A    O  
ATOM    173  HN  ASN A  10     -56.694  -7.609 -26.342  1.00101.58      A    H  
ATOM    174  HA  ASN A  10     -56.479  -6.887 -23.537  1.00101.58      A    H  
ATOM    175  HB1 ASN A  10     -55.005  -9.146 -24.936  1.00101.58      A    H  
ATOM    176  HB2 ASN A  10     -56.608  -9.361 -24.213  1.00101.58      A    H  
ATOM    177 HD21 ASN A  10     -55.980  -7.327 -22.100  1.00101.58      A    H  
ATOM    178 HD22 ASN A  10     -54.949  -8.130 -20.981  1.00101.58      A    H  
ATOM    179  N   CYS A  11     -53.960  -6.321 -23.485  1.00 38.85      A    N  
ATOM    180  CA  CYS A  11     -52.702  -5.633 -23.540  1.00 38.85      A    C  
ATOM    181  C   CYS A  11     -51.733  -6.511 -24.273  1.00 38.85      A    C  
ATOM    182  O   CYS A  11     -51.712  -7.730 -24.109  1.00 38.85      A    O  
ATOM    183  CB  CYS A  11     -52.119  -5.333 -22.147  1.00 38.85      A    C  
ATOM    184  SG  CYS A  11     -50.530  -4.457 -22.216  1.00 38.85      A    S  
ATOM    185  HN  CYS A  11     -54.315  -6.594 -22.613  1.00101.58      A    H  
ATOM    186  HA  CYS A  11     -52.866  -4.714 -24.056  1.00101.58      A    H  
ATOM    187  HB1 CYS A  11     -51.959  -6.263 -21.622  1.00101.58      A    H  
ATOM    188  HB2 CYS A  11     -52.811  -4.721 -21.585  1.00101.58      A    H  
ATOM    189  HG  CYS A  11     -50.771  -3.199 -22.556  1.00101.58      A    H  
ATOM    190  N   PRO A  12     -50.952  -5.891 -25.119  1.00 66.66      A    N  
ATOM    191  CA  PRO A  12     -50.001  -6.617 -25.913  1.00 66.66      A    C  
ATOM    192  C   PRO A  12     -48.914  -7.295 -25.145  1.00 66.66      A    C  
ATOM    193  O   PRO A  12     -48.509  -8.385 -25.546  1.00 66.66      A    O  
ATOM    194  CB  PRO A  12     -49.492  -5.628 -26.958  1.00 66.66      A    C  
ATOM    195  CG  PRO A  12     -50.671  -4.653 -27.135  1.00 66.66      A    C  
ATOM    196  CD  PRO A  12     -51.387  -4.667 -25.775  1.00 66.66      A    C  
ATOM    197  HA  PRO A  12     -50.535  -7.406 -26.433  1.00101.58      A    H  
ATOM    198  HB1 PRO A  12     -49.251  -6.122 -27.895  1.00101.58      A    H  
ATOM    199  HB2 PRO A  12     -48.609  -5.125 -26.566  1.00101.58      A    H  
ATOM    200  HG1 PRO A  12     -51.340  -5.011 -27.915  1.00101.58      A    H  
ATOM    201  HG2 PRO A  12     -50.308  -3.655 -27.390  1.00101.58      A    H  
ATOM    202  HD1 PRO A  12     -52.459  -4.665 -25.936  1.00101.58      A    H  
ATOM    203  HD2 PRO A  12     -51.089  -3.801 -25.189  1.00101.58      A    H  
ATOM    204  N   ASN A  13     -48.411  -6.684 -24.057  1.00 79.14      A    N  
ATOM    205  CA  ASN A  13     -47.344  -7.324 -23.347  1.00 79.14      A    C  
ATOM    206  C   ASN A  13     -47.424  -6.887 -21.923  1.00 79.14      A    C  
ATOM    207  O   ASN A  13     -48.116  -5.928 -21.588  1.00 79.14      A    O  
ATOM    208  CB  ASN A  13     -45.946  -6.940 -23.863  1.00 79.14      A    C  
ATOM    209  CG  ASN A  13     -44.931  -7.897 -23.252  1.00 79.14      A    C  
ATOM    210  ND2 ASN A  13     -45.389  -9.131 -22.909  1.00 79.14      A    N  
ATOM    211  OD1 ASN A  13     -43.760  -7.559 -23.092  1.00 79.14      A    O  
ATOM    212  HN  ASN A  13     -48.766  -5.821 -23.757  1.00101.58      A    H  
ATOM    213  HA  ASN A  13     -47.488  -8.387 -23.412  1.00101.58      A    H  
ATOM    214  HB1 ASN A  13     -45.700  -5.955 -23.546  1.00101.58      A    H  
ATOM    215  HB2 ASN A  13     -45.908  -7.010 -24.940  1.00101.58      A    H  
ATOM    216 HD21 ASN A  13     -46.325  -9.344 -23.069  1.00101.58      A    H  
ATOM    217 HD22 ASN A  13     -44.753  -9.762 -22.511  1.00101.58      A    H  
ATOM    218  N   ASN A  14     -46.704  -7.606 -21.045  1.00 25.23      A    N  
ATOM    219  CA  ASN A  14     -46.677  -7.306 -19.646  1.00 25.23      A    C  
ATOM    220  C   ASN A  14     -46.033  -5.969 -19.474  1.00 25.23      A    C  
ATOM    221  O   ASN A  14     -46.383  -5.215 -18.567  1.00 25.23      A    O  
ATOM    222  CB  ASN A  14     -45.856  -8.320 -18.832  1.00 25.23      A    C  
ATOM    223  CG  ASN A  14     -46.612  -9.641 -18.827  1.00 25.23      A    C  
ATOM    224  ND2 ASN A  14     -45.888 -10.756 -19.117  1.00 25.23      A    N  
ATOM    225  OD1 ASN A  14     -47.815  -9.682 -18.576  1.00 25.23      A    O  
ATOM    226  HN  ASN A  14     -46.178  -8.364 -21.375  1.00101.58      A    H  
ATOM    227  HA  ASN A  14     -47.693  -7.273 -19.279  1.00101.58      A    H  
ATOM    228  HB1 ASN A  14     -45.736  -7.977 -17.814  1.00101.58      A    H  
ATOM    229  HB2 ASN A  14     -44.888  -8.463 -19.293  1.00101.58      A    H  
ATOM    230 HD21 ASN A  14     -44.933 -10.650 -19.311  1.00101.58      A    H  
ATOM    231 HD22 ASN A  14     -46.350 -11.620 -19.121  1.00101.58      A    H  
ATOM    232  N   SER A  15     -45.064  -5.646 -20.350  1.00 64.21      A    N  
ATOM    233  CA  SER A  15     -44.319  -4.425 -20.235  1.00 64.21      A    C  
ATOM    234  C   SER A  15     -45.251  -3.256 -20.305  1.00 64.21      A    C  
ATOM    235  O   SER A  15     -45.147  -2.324 -19.510  1.00 64.21      A    O  
ATOM    236  CB  SER A  15     -43.284  -4.255 -21.360  1.00 64.21      A    C  
ATOM    237  OG  SER A  15     -42.580  -3.032 -21.193  1.00 64.21      A    O  
ATOM    238  HN  SER A  15     -44.862  -6.261 -21.086  1.00101.58      A    H  
ATOM    239  HA  SER A  15     -43.818  -4.420 -19.277  1.00101.58      A    H  
ATOM    240  HB1 SER A  15     -43.791  -4.236 -22.313  1.00101.58      A    H  
ATOM    241  HB2 SER A  15     -42.577  -5.076 -21.343  1.00101.58      A    H  
ATOM    242  HG  SER A  15     -43.080  -2.451 -20.616  1.00101.58      A    H  
ATOM    243  N   TYR A  16     -46.194  -3.286 -21.263  1.00105.55      A    N  
ATOM    244  CA  TYR A  16     -47.147  -2.232 -21.467  1.00105.55      A    C  
ATOM    245  C   TYR A  16     -48.076  -2.147 -20.301  1.00105.55      A    C  
ATOM    246  O   TYR A  16     -48.592  -1.075 -20.003  1.00105.55      A    O  
ATOM    247  CB  TYR A  16     -47.969  -2.401 -22.754  1.00105.55      A    C  
ATOM    248  CG  TYR A  16     -47.049  -2.083 -23.882  1.00105.55      A    C  
ATOM    249  CD1 TYR A  16     -46.149  -3.014 -24.348  1.00105.55      A    C  
ATOM    250  CD2 TYR A  16     -47.090  -0.841 -24.474  1.00105.55      A    C  
ATOM    251  CE1 TYR A  16     -45.301  -2.707 -25.387  1.00105.55      A    C  
ATOM    252  CE2 TYR A  16     -46.245  -0.529 -25.512  1.00105.55      A    C  
ATOM    253  CZ  TYR A  16     -45.351  -1.464 -25.972  1.00105.55      A    C  
ATOM    254  OH  TYR A  16     -44.482  -1.146 -27.037  1.00105.55      A    O  
ATOM    255  HN  TYR A  16     -46.233  -4.068 -21.853  1.00101.58      A    H  
ATOM    256  HA  TYR A  16     -46.593  -1.306 -21.529  1.00101.58      A    H  
ATOM    257  HB1 TYR A  16     -48.807  -1.724 -22.764  1.00101.58      A    H  
ATOM    258  HB2 TYR A  16     -48.315  -3.424 -22.842  1.00101.58      A    H  
ATOM    259  HD1 TYR A  16     -46.114  -3.972 -23.886  1.00101.58      A    H  
ATOM    260  HD2 TYR A  16     -47.791  -0.098 -24.112  1.00101.58      A    H  
ATOM    261  HE1 TYR A  16     -44.594  -3.444 -25.750  1.00101.58      A    H  
ATOM    262  HE2 TYR A  16     -46.285   0.451 -25.973  1.00101.58      A    H  
ATOM    263  HH  TYR A  16     -44.102  -0.276 -26.892  1.00101.58      A    H  
ATOM    264  N   ALA A  17     -48.339  -3.288 -19.640  1.00 37.87      A    N  
ATOM    265  CA  ALA A  17     -49.278  -3.386 -18.557  1.00 37.87      A    C  
ATOM    266  C   ALA A  17     -48.905  -2.492 -17.406  1.00 37.87      A    C  
ATOM    267  O   ALA A  17     -49.780  -1.901 -16.776  1.00 37.87      A    O  
ATOM    268  CB  ALA A  17     -49.391  -4.817 -18.006  1.00 37.87      A    C  
ATOM    269  HN  ALA A  17     -47.863  -4.100 -19.913  1.00101.58      A    H  
ATOM    270  HA  ALA A  17     -50.249  -3.082 -18.933  1.00101.58      A    H  
ATOM    271  HB1 ALA A  17     -49.686  -5.496 -18.798  1.00101.58      A    H  
ATOM    272  HB2 ALA A  17     -50.124  -4.851 -17.210  1.00101.58      A    H  
ATOM    273  HB3 ALA A  17     -48.431  -5.123 -17.616  1.00101.58      A    H  
ATOM    274  N   LEU A  18     -47.603  -2.375 -17.088  1.00 47.37      A    N  
ATOM    275  CA  LEU A  18     -47.134  -1.605 -15.968  1.00 47.37      A    C  
ATOM    276  C   LEU A  18     -47.434  -0.143 -16.162  1.00 47.37      A    C  
ATOM    277  O   LEU A  18     -47.709   0.570 -15.197  1.00 47.37      A    O  
ATOM    278  CB  LEU A  18     -45.619  -1.754 -15.762  1.00 47.37      A    C  
ATOM    279  CG  LEU A  18     -45.210  -3.203 -15.439  1.00 47.37      A    C  
ATOM    280  CD1 LEU A  18     -43.694  -3.328 -15.230  1.00 47.37      A    C  
ATOM    281  CD2 LEU A  18     -46.024  -3.758 -14.256  1.00 47.37      A    C  
ATOM    282  HN  LEU A  18     -46.943  -2.836 -17.646  1.00101.58      A    H  
ATOM    283  HA  LEU A  18     -47.664  -1.935 -15.096  1.00101.58      A    H  
ATOM    284  HB1 LEU A  18     -45.302  -1.112 -14.950  1.00101.58      A    H  
ATOM    285  HB2 LEU A  18     -45.122  -1.427 -16.671  1.00101.58      A    H  
ATOM    286  HG  LEU A  18     -45.459  -3.816 -16.314  1.00101.58      A    H  
ATOM    287 HD11 LEU A  18     -43.402  -4.372 -15.177  1.00101.58      A    H  
ATOM    288 HD12 LEU A  18     -43.425  -2.842 -14.305  1.00101.58      A    H  
ATOM    289 HD13 LEU A  18     -43.164  -2.852 -16.046  1.00101.58      A    H  
ATOM    290 HD21 LEU A  18     -45.470  -4.558 -13.788  1.00101.58      A    H  
ATOM    291 HD22 LEU A  18     -46.977  -4.153 -14.592  1.00101.58      A    H  
ATOM    292 HD23 LEU A  18     -46.195  -2.984 -13.528  1.00101.58      A    H  
ATOM    293  N   ALA A  19     -47.385   0.328 -17.422  1.00 44.36      A    N  
ATOM    294  CA  ALA A  19     -47.540   1.704 -17.814  1.00 44.36      A    C  
ATOM    295  C   ALA A  19     -48.887   2.248 -17.431  1.00 44.36      A    C  
ATOM    296  O   ALA A  19     -48.998   3.416 -17.063  1.00 44.36      A    O  
ATOM    297  CB  ALA A  19     -47.377   1.904 -19.330  1.00 44.36      A    C  
ATOM    298  HN  ALA A  19     -47.230  -0.325 -18.137  1.00101.58      A    H  
ATOM    299  HA  ALA A  19     -46.774   2.278 -17.305  1.00101.58      A    H  
ATOM    300  HB1 ALA A  19     -46.471   1.416 -19.666  1.00101.58      A    H  
ATOM    301  HB2 ALA A  19     -47.324   2.960 -19.566  1.00101.58      A    H  
ATOM    302  HB3 ALA A  19     -48.225   1.469 -19.839  1.00101.58      A    H  
ATOM    303  N   ASN A  20     -49.952   1.430 -17.497  1.00 72.83      A    N  
ATOM    304  CA  ASN A  20     -51.266   1.915 -17.188  1.00 72.83      A    C  
ATOM    305  C   ASN A  20     -51.682   2.875 -18.255  1.00 72.83      A    C  
ATOM    306  O   ASN A  20     -52.375   3.858 -18.000  1.00 72.83      A    O  
ATOM    307  CB  ASN A  20     -51.346   2.636 -15.831  1.00 72.83      A    C  
ATOM    308  CG  ASN A  20     -52.816   2.813 -15.469  1.00 72.83      A    C  
ATOM    309  ND2 ASN A  20     -53.727   2.285 -16.330  1.00 72.83      A    N  
ATOM    310  OD1 ASN A  20     -53.145   3.398 -14.438  1.00 72.83      A    O  
ATOM    311  HN  ASN A  20     -49.829   0.494 -17.759  1.00101.58      A    H  
ATOM    312  HA  ASN A  20     -51.933   1.067 -17.188  1.00101.58      A    H  
ATOM    313  HB1 ASN A  20     -50.884   3.608 -15.903  1.00101.58      A    H  
ATOM    314  HB2 ASN A  20     -50.855   2.046 -15.067  1.00101.58      A    H  
ATOM    315 HD21 ASN A  20     -53.406   1.829 -17.130  1.00101.58      A    H  
ATOM    316 HD22 ASN A  20     -54.677   2.385 -16.111  1.00101.58      A    H  
ATOM    317  N   VAL A  21     -51.258   2.593 -19.501  1.00 28.81      A    N  
ATOM    318  CA  VAL A  21     -51.642   3.401 -20.616  1.00 28.81      A    C  
ATOM    319  C   VAL A  21     -52.365   2.502 -21.567  1.00 28.81      A    C  
ATOM    320  O   VAL A  21     -52.076   1.309 -21.650  1.00 28.81      A    O  
ATOM    321  CB  VAL A  21     -50.469   3.985 -21.347  1.00 28.81      A    C  
ATOM    322  CG1 VAL A  21     -50.978   4.725 -22.595  1.00 28.81      A    C  
ATOM    323  CG2 VAL A  21     -49.679   4.872 -20.372  1.00 28.81      A    C  
ATOM    324  HN  VAL A  21     -50.675   1.819 -19.647  1.00101.58      A    H  
ATOM    325  HA  VAL A  21     -52.297   4.185 -20.263  1.00101.58      A    H  
ATOM    326  HB  VAL A  21     -49.829   3.159 -21.662  1.00101.58      A    H  
ATOM    327 HG11 VAL A  21     -50.301   5.528 -22.835  1.00101.58      A    H  
ATOM    328 HG12 VAL A  21     -51.952   5.144 -22.402  1.00101.58      A    H  
ATOM    329 HG13 VAL A  21     -51.050   4.048 -23.439  1.00101.58      A    H  
ATOM    330 HG21 VAL A  21     -49.497   4.329 -19.455  1.00101.58      A    H  
ATOM    331 HG22 VAL A  21     -50.236   5.753 -20.146  1.00101.58      A    H  
ATOM    332 HG23 VAL A  21     -48.730   5.157 -20.811  1.00101.58      A    H  
ATOM    333  N   ALA A  22     -53.346   3.052 -22.309  1.00 30.12      A    N  
ATOM    334  CA  ALA A  22     -54.080   2.237 -23.230  1.00 30.12      A    C  
ATOM    335  C   ALA A  22     -53.280   2.158 -24.484  1.00 30.12      A    C  
ATOM    336  O   ALA A  22     -52.954   3.174 -25.096  1.00 30.12      A    O  
ATOM    337  CB  ALA A  22     -55.461   2.812 -23.594  1.00 30.12      A    C  
ATOM    338  HN  ALA A  22     -53.561   4.002 -22.214  1.00101.58      A    H  
ATOM    339  HA  ALA A  22     -54.193   1.244 -22.807  1.00101.58      A    H  
ATOM    340  HB1 ALA A  22     -56.134   2.741 -22.747  1.00101.58      A    H  
ATOM    341  HB2 ALA A  22     -55.859   2.255 -24.422  1.00101.58      A    H  
ATOM    342  HB3 ALA A  22     -55.352   3.848 -23.881  1.00101.58      A    H  
ATOM    343  N   ALA A  23     -52.934   0.924 -24.892  1.00 28.32      A    N  
ATOM    344  CA  ALA A  23     -52.143   0.737 -26.071  1.00 28.32      A    C  
ATOM    345  C   ALA A  23     -53.014   0.949 -27.267  1.00 28.32      A    C  
ATOM    346  O   ALA A  23     -54.217   0.693 -27.228  1.00 28.32      A    O  
ATOM    347  CB  ALA A  23     -51.531  -0.671 -26.181  1.00 28.32      A    C  
ATOM    348  HN  ALA A  23     -53.227   0.144 -24.376  1.00101.58      A    H  
ATOM    349  HA  ALA A  23     -51.349   1.476 -26.070  1.00101.58      A    H  
ATOM    350  HB1 ALA A  23     -52.325  -1.403 -26.188  1.00101.58      A    H  
ATOM    351  HB2 ALA A  23     -50.883  -0.859 -25.334  1.00101.58      A    H  
ATOM    352  HB3 ALA A  23     -50.961  -0.755 -27.098  1.00101.58      A    H  
ATOM    353  N   VAL A  24     -52.408   1.444 -28.365  1.00 95.88      A    N  
ATOM    354  CA  VAL A  24     -53.129   1.688 -29.579  1.00 95.88      A    C  
ATOM    355  C   VAL A  24     -52.181   1.511 -30.727  1.00 95.88      A    C  
ATOM    356  O   VAL A  24     -50.988   1.266 -30.539  1.00 95.88      A    O  
ATOM    357  CB  VAL A  24     -53.679   3.081 -29.687  1.00 95.88      A    C  
ATOM    358  CG1 VAL A  24     -54.720   3.289 -28.574  1.00 95.88      A    C  
ATOM    359  CG2 VAL A  24     -52.505   4.075 -29.639  1.00 95.88      A    C  
ATOM    360  HN  VAL A  24     -51.449   1.642 -28.332  1.00101.58      A    H  
ATOM    361  HA  VAL A  24     -53.929   1.001 -29.647  1.00101.58      A    H  
ATOM    362  HB  VAL A  24     -54.178   3.185 -30.659  1.00101.58      A    H  
ATOM    363 HG11 VAL A  24     -55.603   2.694 -28.771  1.00101.58      A    H  
ATOM    364 HG12 VAL A  24     -55.001   4.332 -28.522  1.00101.58      A    H  
ATOM    365 HG13 VAL A  24     -54.293   2.989 -27.628  1.00101.58      A    H  
ATOM    366 HG21 VAL A  24     -51.849   3.916 -30.487  1.00101.58      A    H  
ATOM    367 HG22 VAL A  24     -51.947   3.917 -28.729  1.00101.58      A    H  
ATOM    368 HG23 VAL A  24     -52.871   5.086 -29.653  1.00101.58      A    H  
ATOM    369  N   SER A  25     -52.720   1.590 -31.963  1.00 49.41      A    N  
ATOM    370  CA  SER A  25     -51.954   1.425 -33.171  1.00 49.41      A    C  
ATOM    371  C   SER A  25     -51.416   2.756 -33.615  1.00 49.41      A    C  
ATOM    372  O   SER A  25     -51.920   3.814 -33.241  1.00 49.41      A    O  
ATOM    373  CB  SER A  25     -52.826   0.854 -34.310  1.00 49.41      A    C  
ATOM    374  OG  SER A  25     -52.079   0.689 -35.505  1.00 49.41      A    O  
ATOM    375  HN  SER A  25     -53.680   1.769 -32.042  1.00101.58      A    H  
ATOM    376  HA  SER A  25     -51.139   0.790 -32.964  1.00101.58      A    H  
ATOM    377  HB1 SER A  25     -53.622   1.556 -34.512  1.00101.58      A    H  
ATOM    378  HB2 SER A  25     -53.265  -0.088 -34.038  1.00101.58      A    H  
ATOM    379  HG  SER A  25     -52.678   0.534 -36.239  1.00101.58      A    H  
ATOM    380  N   PRO A  26     -50.348   2.704 -34.375  1.00106.58      A    N  
ATOM    381  CA  PRO A  26     -49.723   3.860 -34.962  1.00106.58      A    C  
ATOM    382  C   PRO A  26     -50.588   4.424 -36.038  1.00106.58      A    C  
ATOM    383  O   PRO A  26     -50.486   5.614 -36.332  1.00106.58      A    O  
ATOM    384  CB  PRO A  26     -48.384   3.375 -35.516  1.00106.58      A    C  
ATOM    385  CG  PRO A  26     -48.548   1.847 -35.629  1.00106.58      A    C  
ATOM    386  CD  PRO A  26     -49.532   1.509 -34.499  1.00106.58      A    C  
ATOM    387  HA  PRO A  26     -49.564   4.631 -34.215  1.00101.58      A    H  
ATOM    388  HB1 PRO A  26     -47.574   3.615 -34.832  1.00101.58      A    H  
ATOM    389  HB2 PRO A  26     -48.200   3.838 -36.484  1.00101.58      A    H  
ATOM    390  HG1 PRO A  26     -47.616   1.330 -35.526  1.00101.58      A    H  
ATOM    391  HG2 PRO A  26     -48.987   1.606 -36.602  1.00101.58      A    H  
ATOM    392  HD1 PRO A  26     -49.013   1.294 -33.581  1.00101.58      A    H  
ATOM    393  HD2 PRO A  26     -50.136   0.659 -34.793  1.00101.58      A    H  
ATOM    394  N   ASN A  27     -51.416   3.571 -36.664  1.00 50.74      A    N  
ATOM    395  CA  ASN A  27     -52.245   3.989 -37.753  1.00 50.74      A    C  
ATOM    396  C   ASN A  27     -53.251   4.946 -37.220  1.00 50.74      A    C  
ATOM    397  O   ASN A  27     -53.609   5.923 -37.875  1.00 50.74      A    O  
ATOM    398  CB  ASN A  27     -53.009   2.825 -38.407  1.00 50.74      A    C  
ATOM    399  CG  ASN A  27     -51.997   1.952 -39.136  1.00 50.74      A    C  
ATOM    400  ND2 ASN A  27     -50.736   2.447 -39.246  1.00 50.74      A    N  
ATOM    401  OD1 ASN A  27     -52.319   0.855 -39.591  1.00 50.74      A    O  
ATOM    402  HN  ASN A  27     -51.453   2.638 -36.367  1.00101.58      A    H  
ATOM    403  HA  ASN A  27     -51.635   4.493 -38.486  1.00101.58      A    H  
ATOM    404  HB1 ASN A  27     -53.730   3.200 -39.119  1.00101.58      A    H  
ATOM    405  HB2 ASN A  27     -53.506   2.239 -37.646  1.00101.58      A    H  
ATOM    406 HD21 ASN A  27     -50.540   3.319 -38.858  1.00101.58      A    H  
ATOM    407 HD22 ASN A  27     -50.069   1.903 -39.715  1.00101.58      A    H  
ATOM    408  N   ASP A  28     -53.725   4.679 -35.994  1.00 82.87      A    N  
ATOM    409  CA  ASP A  28     -54.758   5.481 -35.422  1.00 82.87      A    C  
ATOM    410  C   ASP A  28     -54.155   6.663 -34.734  1.00 82.87      A    C  
ATOM    411  O   ASP A  28     -53.986   7.716 -35.346  1.00 82.87      A    O  
ATOM    412  CB  ASP A  28     -55.596   4.700 -34.402  1.00 82.87      A    C  
ATOM    413  CG  ASP A  28     -56.349   3.642 -35.194  1.00 82.87      A    C  
ATOM    414  OD1 ASP A  28     -56.905   3.996 -36.268  1.00 82.87      A    O  
ATOM    415  OD2 ASP A  28     -56.359   2.464 -34.749  1.00 82.87      A    O1-
ATOM    416  HN  ASP A  28     -53.358   3.926 -35.486  1.00101.58      A    H  
ATOM    417  HA  ASP A  28     -55.397   5.824 -36.224  1.00101.58      A    H  
ATOM    418  HB1 ASP A  28     -56.313   5.350 -33.929  1.00101.58      A    H  
ATOM    419  HB2 ASP A  28     -54.960   4.225 -33.668  1.00101.58      A    H  
ATOM    420  N   PHE A  29     -53.807   6.517 -33.437  1.00 80.42      A    N  
ATOM    421  CA  PHE A  29     -53.372   7.663 -32.693  1.00 80.42      A    C  
ATOM    422  C   PHE A  29     -51.929   7.516 -32.301  1.00 80.42      A    C  
ATOM    423  O   PHE A  29     -51.355   6.430 -32.309  1.00 80.42      A    O  
ATOM    424  CB  PHE A  29     -54.144   7.837 -31.375  1.00 80.42      A    C  
ATOM    425  CG  PHE A  29     -55.598   7.887 -31.698  1.00 80.42      A    C  
ATOM    426  CD1 PHE A  29     -56.312   6.716 -31.806  1.00 80.42      A    C  
ATOM    427  CD2 PHE A  29     -56.248   9.085 -31.890  1.00 80.42      A    C  
ATOM    428  CE1 PHE A  29     -57.653   6.733 -32.104  1.00 80.42      A    C  
ATOM    429  CE2 PHE A  29     -57.589   9.111 -32.189  1.00 80.42      A    C  
ATOM    430  CZ  PHE A  29     -58.292   7.934 -32.291  1.00 80.42      A    C  
ATOM    431  HN  PHE A  29     -53.845   5.638 -33.009  1.00101.58      A    H  
ATOM    432  HA  PHE A  29     -53.532   8.520 -33.312  1.00101.58      A    H  
ATOM    433  HB1 PHE A  29     -53.859   8.748 -30.918  1.00101.58      A    H  
ATOM    434  HB2 PHE A  29     -53.945   7.016 -30.712  1.00101.58      A    H  
ATOM    435  HD1 PHE A  29     -55.805   5.771 -31.641  1.00101.58      A    H  
ATOM    436  HD2 PHE A  29     -55.691   9.994 -31.873  1.00101.58      A    H  
ATOM    437  HE1 PHE A  29     -58.199   5.799 -32.182  1.00101.58      A    H  
ATOM    438  HE2 PHE A  29     -58.096  10.063 -32.337  1.00101.58      A    H  
ATOM    439  HZ  PHE A  29     -59.331   7.959 -32.530  1.00101.58      A    H  
ATOM    440  N   PRO A  30     -51.332   8.650 -32.029  1.00135.29      A    N  
ATOM    441  CA  PRO A  30     -49.962   8.679 -31.570  1.00135.29      A    C  
ATOM    442  C   PRO A  30     -49.861   8.533 -30.080  1.00135.29      A    C  
ATOM    443  O   PRO A  30     -50.878   8.638 -29.395  1.00135.29      A    O  
ATOM    444  CB  PRO A  30     -49.383  10.015 -32.034  1.00135.29      A    C  
ATOM    445  CG  PRO A  30     -50.261  10.411 -33.229  1.00135.29      A    C  
ATOM    446  CD  PRO A  30     -51.619   9.774 -32.907  1.00135.29      A    C  
ATOM    447  HA  PRO A  30     -49.406   7.865 -32.023  1.00101.58      A    H  
ATOM    448  HB1 PRO A  30     -48.343   9.918 -32.332  1.00101.58      A    H  
ATOM    449  HB2 PRO A  30     -49.466  10.734 -31.221  1.00101.58      A    H  
ATOM    450  HG1 PRO A  30     -49.858   9.992 -34.148  1.00101.58      A    H  
ATOM    451  HG2 PRO A  30     -50.332  11.497 -33.314  1.00101.58      A    H  
ATOM    452  HD1 PRO A  30     -52.079   9.448 -33.827  1.00101.58      A    H  
ATOM    453  HD2 PRO A  30     -52.264  10.486 -32.400  1.00101.58      A    H  
ATOM    454  N   ASN A  31     -48.628   8.317 -29.569  1.00103.96      A    N  
ATOM    455  CA  ASN A  31     -48.354   8.189 -28.164  1.00103.96      A    C  
ATOM    456  C   ASN A  31     -48.326   9.570 -27.596  1.00103.96      A    C  
ATOM    457  O   ASN A  31     -47.340  10.292 -27.734  1.00103.96      A    O  
ATOM    458  CB  ASN A  31     -46.971   7.557 -27.920  1.00103.96      A    C  
ATOM    459  CG  ASN A  31     -46.684   7.450 -26.430  1.00103.96      A    C  
ATOM    460  ND2 ASN A  31     -47.734   7.614 -25.584  1.00103.96      A    N  
ATOM    461  OD1 ASN A  31     -45.542   7.235 -26.028  1.00103.96      A    O  
ATOM    462  HN  ASN A  31     -47.876   8.243 -30.194  1.00101.58      A    H  
ATOM    463  HA  ASN A  31     -49.127   7.604 -27.708  1.00101.58      A    H  
ATOM    464  HB1 ASN A  31     -46.211   8.176 -28.372  1.00101.58      A    H  
ATOM    465  HB2 ASN A  31     -46.936   6.570 -28.354  1.00101.58      A    H  
ATOM    466 HD21 ASN A  31     -48.616   7.793 -25.965  1.00101.58      A    H  
ATOM    467 HD22 ASN A  31     -47.565   7.546 -24.621  1.00101.58      A    H  
ATOM    468  N   ASN A  32     -49.434   9.975 -26.949  1.00144.68      A    N  
ATOM    469  CA  ASN A  32     -49.523  11.291 -26.389  1.00144.68      A    C  
ATOM    470  C   ASN A  32     -50.980  11.486 -26.121  1.00144.68      A    C  
ATOM    471  O   ASN A  32     -51.434  11.593 -24.983  1.00144.68      A    O  
ATOM    472  CB  ASN A  32     -49.074  12.380 -27.385  1.00144.68      A    C  
ATOM    473  CG  ASN A  32     -48.856  13.695 -26.649  1.00144.68      A    C  
ATOM    474  ND2 ASN A  32     -49.503  13.853 -25.464  1.00144.68      A    N  
ATOM    475  OD1 ASN A  32     -48.121  14.564 -27.117  1.00144.68      A    O  
ATOM    476  HN  ASN A  32     -50.192   9.360 -26.859  1.00101.58      A    H  
ATOM    477  HA  ASN A  32     -48.954  11.342 -25.473  1.00101.58      A    H  
ATOM    478  HB1 ASN A  32     -49.831  12.526 -28.138  1.00101.58      A    H  
ATOM    479  HB2 ASN A  32     -48.147  12.082 -27.853  1.00101.58      A    H  
ATOM    480 HD21 ASN A  32     -50.071  13.121 -25.145  1.00101.58      A    H  
ATOM    481 HD22 ASN A  32     -49.375  14.693 -24.976  1.00101.58      A    H  
ATOM    482  N   ILE A  33     -51.738  11.499 -27.230  1.00143.85      A    N  
ATOM    483  CA  ILE A  33     -53.149  11.718 -27.311  1.00143.85      A    C  
ATOM    484  C   ILE A  33     -53.902  11.120 -26.165  1.00143.85      A    C  
ATOM    485  O   ILE A  33     -53.502  10.135 -25.546  1.00143.85      A    O  
ATOM    486  CB  ILE A  33     -53.748  11.239 -28.611  1.00143.85      A    C  
ATOM    487  CG1 ILE A  33     -55.238  11.584 -28.689  1.00143.85      A    C  
ATOM    488  CG2 ILE A  33     -53.467   9.740 -28.770  1.00143.85      A    C  
ATOM    489  CD1 ILE A  33     -55.824  11.376 -30.084  1.00143.85      A    C  
ATOM    490  HN  ILE A  33     -51.277  11.328 -28.076  1.00101.58      A    H  
ATOM    491  HA  ILE A  33     -53.284  12.792 -27.254  1.00101.58      A    H  
ATOM    492  HB  ILE A  33     -53.223  11.762 -29.419  1.00101.58      A    H  
ATOM    493 HG11 ILE A  33     -55.379  12.617 -28.408  1.00101.58      A    H  
ATOM    494 HG12 ILE A  33     -55.782  10.969 -27.982  1.00101.58      A    H  
ATOM    495 HG21 ILE A  33     -52.436   9.573 -28.540  1.00101.58      A    H  
ATOM    496 HG22 ILE A  33     -53.639   9.449 -29.774  1.00101.58      A    H  
ATOM    497 HG23 ILE A  33     -54.111   9.174 -28.119  1.00101.58      A    H  
ATOM    498 HD11 ILE A  33     -55.258  11.940 -30.818  1.00101.58      A    H  
ATOM    499 HD12 ILE A  33     -56.851  11.669 -30.111  1.00101.58      A    H  
ATOM    500 HD13 ILE A  33     -55.776  10.337 -30.311  1.00101.58      A    H  
ATOM    501  N   TYR A  34     -55.037  11.787 -25.875  1.00212.46      A    N  
ATOM    502  CA  TYR A  34     -56.004  11.546 -24.844  1.00212.46      A    C  
ATOM    503  C   TYR A  34     -57.215  10.967 -25.524  1.00212.46      A    C  
ATOM    504  O   TYR A  34     -57.550  11.346 -26.643  1.00212.46      A    O  
ATOM    505  CB  TYR A  34     -56.364  12.900 -24.173  1.00212.46      A    C  
ATOM    506  CG  TYR A  34     -57.787  12.988 -23.730  1.00212.46      A    C  
ATOM    507  CD1 TYR A  34     -58.386  11.986 -23.022  1.00212.46      A    C  
ATOM    508  CD2 TYR A  34     -58.543  14.113 -23.971  1.00212.46      A    C  
ATOM    509  CE1 TYR A  34     -59.690  12.112 -22.623  1.00212.46      A    C  
ATOM    510  CE2 TYR A  34     -59.850  14.188 -23.542  1.00212.46      A    C  
ATOM    511  CZ  TYR A  34     -60.457  13.190 -22.866  1.00212.46      A    C  
ATOM    512  OH  TYR A  34     -61.797  13.261 -22.421  1.00212.46      A    O  
ATOM    513  HN  TYR A  34     -55.228  12.554 -26.452  1.00101.58      A    H  
ATOM    514  HA  TYR A  34     -55.601  10.842 -24.127  1.00101.58      A    H  
ATOM    515  HB1 TYR A  34     -56.162  13.673 -24.864  1.00101.58      A    H  
ATOM    516  HB2 TYR A  34     -55.741  13.051 -23.297  1.00101.58      A    H  
ATOM    517  HD1 TYR A  34     -57.839  11.072 -22.866  1.00101.58      A    H  
ATOM    518  HD2 TYR A  34     -58.079  14.961 -24.457  1.00101.58      A    H  
ATOM    519  HE1 TYR A  34     -60.122  11.342 -22.082  1.00101.58      A    H  
ATOM    520  HE2 TYR A  34     -60.451  15.047 -23.751  1.00101.58      A    H  
ATOM    521  HH  TYR A  34     -62.350  13.609 -23.124  1.00101.58      A    H  
ATOM    522  N   ILE A  35     -57.850   9.948 -24.907  1.00143.10      A    N  
ATOM    523  CA  ILE A  35     -59.060   9.414 -25.476  1.00143.10      A    C  
ATOM    524  C   ILE A  35     -59.967   9.014 -24.359  1.00143.10      A    C  
ATOM    525  O   ILE A  35     -59.514   8.438 -23.373  1.00143.10      A    O  
ATOM    526  CB  ILE A  35     -58.869   8.172 -26.308  1.00143.10      A    C  
ATOM    527  CG1 ILE A  35     -58.011   8.451 -27.554  1.00143.10      A    C  
ATOM    528  CG2 ILE A  35     -60.260   7.602 -26.638  1.00143.10      A    C  
ATOM    529  CD1 ILE A  35     -57.605   7.182 -28.306  1.00143.10      A    C  
ATOM    530  HN  ILE A  35     -57.485   9.567 -24.081  1.00101.58      A    H  
ATOM    531  HA  ILE A  35     -59.528  10.168 -26.064  1.00101.58      A    H  
ATOM    532  HB  ILE A  35     -58.352   7.451 -25.673  1.00101.58      A    H  
ATOM    533 HG11 ILE A  35     -57.110   8.967 -27.240  1.00101.58      A    H  
ATOM    534 HG12 ILE A  35     -58.565   9.097 -28.229  1.00101.58      A    H  
ATOM    535 HG21 ILE A  35     -60.800   7.401 -25.719  1.00101.58      A    H  
ATOM    536 HG22 ILE A  35     -60.160   6.690 -27.192  1.00101.58      A    H  
ATOM    537 HG23 ILE A  35     -60.817   8.317 -27.219  1.00101.58      A    H  
ATOM    538 HD11 ILE A  35     -57.243   6.438 -27.610  1.00101.58      A    H  
ATOM    539 HD12 ILE A  35     -56.815   7.408 -29.016  1.00101.58      A    H  
ATOM    540 HD13 ILE A  35     -58.448   6.777 -28.851  1.00101.58      A    H  
ATOM    541  N   ILE A  36     -61.286   9.266 -24.508  1.00 50.73      A    N  
ATOM    542  CA  ILE A  36     -62.201   8.979 -23.437  1.00 50.73      A    C  
ATOM    543  C   ILE A  36     -63.318   8.105 -23.926  1.00 50.73      A    C  
ATOM    544  O   ILE A  36     -63.584   8.014 -25.123  1.00 50.73      A    O  
ATOM    545  CB  ILE A  36     -62.838  10.208 -22.858  1.00 50.73      A    C  
ATOM    546  CG1 ILE A  36     -63.559   9.882 -21.539  1.00 50.73      A    C  
ATOM    547  CG2 ILE A  36     -63.749  10.824 -23.932  1.00 50.73      A    C  
ATOM    548  CD1 ILE A  36     -64.007  11.127 -20.773  1.00 50.73      A    C  
ATOM    549  HN  ILE A  36     -61.620   9.645 -25.348  1.00101.58      A    H  
ATOM    550  HA  ILE A  36     -61.679   8.434 -22.690  1.00101.58      A    H  
ATOM    551  HB  ILE A  36     -62.062  10.919 -22.669  1.00101.58      A    H  
ATOM    552 HG11 ILE A  36     -62.931   9.299 -20.901  1.00101.58      A    H  
ATOM    553 HG12 ILE A  36     -64.433   9.286 -21.768  1.00101.58      A    H  
ATOM    554 HG21 ILE A  36     -63.182  10.889 -24.844  1.00101.58      A    H  
ATOM    555 HG22 ILE A  36     -64.065  11.820 -23.640  1.00101.58      A    H  
ATOM    556 HG23 ILE A  36     -64.614  10.196 -24.057  1.00101.58      A    H  
ATOM    557 HD11 ILE A  36     -63.179  11.808 -20.683  1.00101.58      A    H  
ATOM    558 HD12 ILE A  36     -64.342  10.876 -19.788  1.00101.58      A    H  
ATOM    559 HD13 ILE A  36     -64.776  11.631 -21.317  1.00101.58      A    H  
ATOM    560  N   ILE A  37     -63.985   7.420 -22.970  1.00127.14      A    N  
ATOM    561  CA  ILE A  37     -65.109   6.556 -23.219  1.00127.14      A    C  
ATOM    562  C   ILE A  37     -66.263   7.158 -22.457  1.00127.14      A    C  
ATOM    563  O   ILE A  37     -66.057   7.954 -21.542  1.00127.14      A    O  
ATOM    564  CB  ILE A  37     -64.985   5.178 -22.633  1.00127.14      A    C  
ATOM    565  CG1 ILE A  37     -66.209   4.327 -23.024  1.00127.14      A    C  
ATOM    566  CG2 ILE A  37     -64.793   5.321 -21.115  1.00127.14      A    C  
ATOM    567  CD1 ILE A  37     -66.228   2.923 -22.433  1.00127.14      A    C  
ATOM    568  HN  ILE A  37     -63.679   7.517 -22.046  1.00101.58      A    H  
ATOM    569  HA  ILE A  37     -65.323   6.520 -24.279  1.00101.58      A    H  
ATOM    570  HB  ILE A  37     -64.081   4.721 -23.049  1.00101.58      A    H  
ATOM    571 HG11 ILE A  37     -66.251   4.251 -24.098  1.00101.58      A    H  
ATOM    572 HG12 ILE A  37     -67.101   4.840 -22.686  1.00101.58      A    H  
ATOM    573 HG21 ILE A  37     -63.982   6.007 -20.914  1.00101.58      A    H  
ATOM    574 HG22 ILE A  37     -64.562   4.353 -20.703  1.00101.58      A    H  
ATOM    575 HG23 ILE A  37     -65.705   5.704 -20.682  1.00101.58      A    H  
ATOM    576 HD11 ILE A  37     -66.587   2.960 -21.410  1.00101.58      A    H  
ATOM    577 HD12 ILE A  37     -65.252   2.519 -22.423  1.00101.58      A    H  
ATOM    578 HD13 ILE A  37     -66.888   2.279 -23.002  1.00101.58      A    H  
ATOM    579  N   ASP A  38     -67.514   6.805 -22.830  1.00182.66      A    N  
ATOM    580  CA  ASP A  38     -68.683   7.277 -22.139  1.00182.66      A    C  
ATOM    581  C   ASP A  38     -68.661   6.625 -20.792  1.00182.66      A    C  
ATOM    582  O   ASP A  38     -67.829   5.752 -20.550  1.00182.66      A    O  
ATOM    583  CB  ASP A  38     -70.005   6.882 -22.821  1.00182.66      A    C  
ATOM    584  CG  ASP A  38     -71.141   7.660 -22.169  1.00182.66      A    C  
ATOM    585  OD1 ASP A  38     -70.851   8.675 -21.480  1.00182.66      A    O  
ATOM    586  OD2 ASP A  38     -72.317   7.248 -22.353  1.00182.66      A    O1-
ATOM    587  HN  ASP A  38     -67.631   6.235 -23.619  1.00101.58      A    H  
ATOM    588  HA  ASP A  38     -68.621   8.350 -22.030  1.00101.58      A    H  
ATOM    589  HB1 ASP A  38     -70.184   5.826 -22.691  1.00101.58      A    H  
ATOM    590  HB2 ASP A  38     -69.963   7.124 -23.875  1.00101.58      A    H  
ATOM    591  N   ASN A  39     -69.584   7.026 -19.887  1.00129.23      A    N  
ATOM    592  CA  ASN A  39     -69.518   6.551 -18.533  1.00129.23      A    C  
ATOM    593  C   ASN A  39     -68.150   6.934 -18.108  1.00129.23      A    C  
ATOM    594  O   ASN A  39     -67.435   6.175 -17.458  1.00129.23      A    O  
ATOM    595  CB  ASN A  39     -69.676   5.028 -18.392  1.00129.23      A    C  
ATOM    596  CG  ASN A  39     -71.142   4.691 -18.619  1.00129.23      A    C  
ATOM    597  ND2 ASN A  39     -72.042   5.639 -18.245  1.00129.23      A    N  
ATOM    598  OD1 ASN A  39     -71.478   3.616 -19.113  1.00129.23      A    O  
ATOM    599  HN  ASN A  39     -70.298   7.641 -20.156  1.00101.58      A    H  
ATOM    600  HA  ASN A  39     -70.242   7.080 -17.935  1.00101.58      A    H  
ATOM    601  HB1 ASN A  39     -69.402   4.721 -17.395  1.00101.58      A    H  
ATOM    602  HB2 ASN A  39     -69.067   4.519 -19.126  1.00101.58      A    H  
ATOM    603 HD21 ASN A  39     -71.713   6.469 -17.855  1.00101.58      A    H  
ATOM    604 HD22 ASN A  39     -72.993   5.449 -18.384  1.00101.58      A    H  
ATOM    605  N   LEU A  40     -67.818   8.188 -18.460  1.00 95.67      A    N  
ATOM    606  CA  LEU A  40     -66.540   8.827 -18.418  1.00 95.67      A    C  
ATOM    607  C   LEU A  40     -65.537   8.142 -17.559  1.00 95.67      A    C  
ATOM    608  O   LEU A  40     -65.570   8.194 -16.330  1.00 95.67      A    O  
ATOM    609  CB  LEU A  40     -66.602  10.302 -17.989  1.00 95.67      A    C  
ATOM    610  CG  LEU A  40     -67.409  11.183 -18.962  1.00 95.67      A    C  
ATOM    611  CD1 LEU A  40     -67.329  12.667 -18.568  1.00 95.67      A    C  
ATOM    612  CD2 LEU A  40     -67.002  10.926 -20.422  1.00 95.67      A    C  
ATOM    613  HN  LEU A  40     -68.555   8.742 -18.792  1.00101.58      A    H  
ATOM    614  HA  LEU A  40     -66.157   8.774 -19.411  1.00101.58      A    H  
ATOM    615  HB1 LEU A  40     -65.605  10.691 -17.897  1.00101.58      A    H  
ATOM    616  HB2 LEU A  40     -67.065  10.342 -17.006  1.00101.58      A    H  
ATOM    617  HG  LEU A  40     -68.463  10.886 -18.866  1.00101.58      A    H  
ATOM    618 HD11 LEU A  40     -67.689  12.800 -17.554  1.00101.58      A    H  
ATOM    619 HD12 LEU A  40     -67.935  13.263 -19.241  1.00101.58      A    H  
ATOM    620 HD13 LEU A  40     -66.304  13.006 -18.624  1.00101.58      A    H  
ATOM    621 HD21 LEU A  40     -66.366  10.087 -20.494  1.00101.58      A    H  
ATOM    622 HD22 LEU A  40     -66.526  11.796 -20.812  1.00101.58      A    H  
ATOM    623 HD23 LEU A  40     -67.888  10.737 -21.023  1.00101.58      A    H  
ATOM    624  N   PHE A  41     -64.615   7.457 -18.257  1.00171.58      A    N  
ATOM    625  CA  PHE A  41     -63.417   6.896 -17.719  1.00171.58      A    C  
ATOM    626  C   PHE A  41     -62.464   7.310 -18.764  1.00171.58      A    C  
ATOM    627  O   PHE A  41     -62.820   7.361 -19.940  1.00171.58      A    O  
ATOM    628  CB  PHE A  41     -63.303   5.353 -17.741  1.00171.58      A    C  
ATOM    629  CG  PHE A  41     -64.397   4.680 -16.982  1.00171.58      A    C  
ATOM    630  CD1 PHE A  41     -64.308   4.470 -15.624  1.00171.58      A    C  
ATOM    631  CD2 PHE A  41     -65.516   4.237 -17.647  1.00171.58      A    C  
ATOM    632  CE1 PHE A  41     -65.327   3.841 -14.944  1.00171.58      A    C  
ATOM    633  CE2 PHE A  41     -66.537   3.609 -16.974  1.00171.58      A    C  
ATOM    634  CZ  PHE A  41     -66.445   3.410 -15.618  1.00171.58      A    C  
ATOM    635  HN  PHE A  41     -64.778   7.331 -19.215  1.00101.58      A    H  
ATOM    636  HA  PHE A  41     -63.176   7.330 -16.757  1.00101.58      A    H  
ATOM    637  HB1 PHE A  41     -62.359   5.058 -17.300  1.00101.58      A    H  
ATOM    638  HB2 PHE A  41     -63.317   5.011 -18.750  1.00101.58      A    H  
ATOM    639  HD1 PHE A  41     -63.433   4.818 -15.087  1.00101.58      A    H  
ATOM    640  HD2 PHE A  41     -65.606   4.389 -18.694  1.00101.58      A    H  
ATOM    641  HE1 PHE A  41     -65.245   3.680 -13.872  1.00101.58      A    H  
ATOM    642  HE2 PHE A  41     -67.411   3.262 -17.515  1.00101.58      A    H  
ATOM    643  HZ  PHE A  41     -67.250   2.913 -15.082  1.00101.58      A    H  
ATOM    644  N   VAL A  42     -61.225   7.640 -18.408  1.00205.31      A    N  
ATOM    645  CA  VAL A  42     -60.467   8.029 -19.537  1.00205.31      A    C  
ATOM    646  C   VAL A  42     -59.055   7.625 -19.340  1.00205.31      A    C  
ATOM    647  O   VAL A  42     -58.749   7.190 -18.239  1.00205.31      A    O  
ATOM    648  CB  VAL A  42     -60.897   9.375 -20.002  1.00205.31      A    C  
ATOM    649  CG1 VAL A  42     -61.183  10.365 -18.872  1.00205.31      A    C  
ATOM    650  CG2 VAL A  42     -59.946   9.738 -21.037  1.00205.31      A    C  
ATOM    651  HN  VAL A  42     -60.884   7.617 -17.489  1.00101.58      A    H  
ATOM    652  HA  VAL A  42     -60.816   7.336 -20.301  1.00101.58      A    H  
ATOM    653  HB  VAL A  42     -61.845   9.231 -20.484  1.00101.58      A    H  
ATOM    654 HG11 VAL A  42     -61.473  11.302 -19.291  1.00101.58      A    H  
ATOM    655 HG12 VAL A  42     -60.286  10.477 -18.295  1.00101.58      A    H  
ATOM    656 HG13 VAL A  42     -61.974   9.986 -18.231  1.00101.58      A    H  
ATOM    657 HG21 VAL A  42     -58.997   9.609 -20.601  1.00101.58      A    H  
ATOM    658 HG22 VAL A  42     -60.080  10.754 -21.302  1.00101.58      A    H  
ATOM    659 HG23 VAL A  42     -60.012   9.093 -21.903  1.00101.58      A    H  
ATOM    660  N   PHE A  43     -58.202   7.620 -20.395  1.00 90.36      A    N  
ATOM    661  CA  PHE A  43     -56.885   7.055 -20.247  1.00 90.36      A    C  
ATOM    662  C   PHE A  43     -55.896   7.721 -21.159  1.00 90.36      A    C  
ATOM    663  O   PHE A  43     -56.234   8.547 -22.005  1.00 90.36      A    O  
ATOM    664  CB  PHE A  43     -56.840   5.577 -20.684  1.00 90.36      A    C  
ATOM    665  CG  PHE A  43     -57.765   4.753 -19.852  1.00 90.36      A    C  
ATOM    666  CD1 PHE A  43     -59.126   4.773 -20.071  1.00 90.36      A    C  
ATOM    667  CD2 PHE A  43     -57.265   3.929 -18.871  1.00 90.36      A    C  
ATOM    668  CE1 PHE A  43     -59.976   4.006 -19.306  1.00 90.36      A    C  
ATOM    669  CE2 PHE A  43     -58.108   3.160 -18.105  1.00 90.36      A    C  
ATOM    670  CZ  PHE A  43     -59.465   3.200 -18.318  1.00 90.36      A    C  
ATOM    671  HN  PHE A  43     -58.488   7.971 -21.263  1.00101.58      A    H  
ATOM    672  HA  PHE A  43     -56.561   7.152 -19.235  1.00101.58      A    H  
ATOM    673  HB1 PHE A  43     -55.835   5.192 -20.592  1.00101.58      A    H  
ATOM    674  HB2 PHE A  43     -57.152   5.504 -21.718  1.00101.58      A    H  
ATOM    675  HD1 PHE A  43     -59.521   5.408 -20.849  1.00101.58      A    H  
ATOM    676  HD2 PHE A  43     -56.199   3.900 -18.691  1.00101.58      A    H  
ATOM    677  HE1 PHE A  43     -61.046   4.031 -19.491  1.00101.58      A    H  
ATOM    678  HE2 PHE A  43     -57.714   2.544 -17.320  1.00101.58      A    H  
ATOM    679  HZ  PHE A  43     -60.133   2.584 -17.738  1.00101.58      A    H  
ATOM    680  N   THR A  44     -54.615   7.326 -21.002  1.00 51.95      A    N  
ATOM    681  CA  THR A  44     -53.540   7.840 -21.798  1.00 51.95      A    C  
ATOM    682  C   THR A  44     -53.284   6.811 -22.853  1.00 51.95      A    C  
ATOM    683  O   THR A  44     -53.583   5.634 -22.657  1.00 51.95      A    O  
ATOM    684  CB  THR A  44     -52.280   8.006 -21.000  1.00 51.95      A    C  
ATOM    685  CG2 THR A  44     -51.182   8.586 -21.901  1.00 51.95      A    C  
ATOM    686  OG1 THR A  44     -52.514   8.874 -19.900  1.00 51.95      A    O  
ATOM    687  HN  THR A  44     -54.411   6.659 -20.314  1.00101.58      A    H  
ATOM    688  HA  THR A  44     -53.834   8.780 -22.243  1.00101.58      A    H  
ATOM    689  HB  THR A  44     -51.986   7.044 -20.635  1.00101.58      A    H  
ATOM    690  HG1 THR A  44     -53.432   9.154 -19.903  1.00101.58      A    H  
ATOM    691 HG21 THR A  44     -51.429   9.607 -22.157  1.00101.58      A    H  
ATOM    692 HG22 THR A  44     -51.107   8.002 -22.806  1.00101.58      A    H  
ATOM    693 HG23 THR A  44     -50.234   8.570 -21.391  1.00101.58      A    H  
ATOM    694  N   THR A  45     -52.733   7.226 -24.013  1.00113.47      A    N  
ATOM    695  CA  THR A  45     -52.539   6.274 -25.071  1.00113.47      A    C  
ATOM    696  C   THR A  45     -51.080   6.101 -25.329  1.00113.47      A    C  
ATOM    697  O   THR A  45     -50.290   7.029 -25.162  1.00113.47      A    O  
ATOM    698  CB  THR A  45     -53.131   6.698 -26.374  1.00113.47      A    C  
ATOM    699  CG2 THR A  45     -52.242   7.824 -26.917  1.00113.47      A    C  
ATOM    700  OG1 THR A  45     -53.151   5.609 -27.287  1.00113.47      A    O  
ATOM    701  HN  THR A  45     -52.484   8.165 -24.139  1.00101.58      A    H  
ATOM    702  HA  THR A  45     -52.971   5.327 -24.776  1.00101.58      A    H  
ATOM    703  HB  THR A  45     -54.138   7.068 -26.221  1.00101.58      A    H  
ATOM    704  HG1 THR A  45     -52.729   4.846 -26.885  1.00101.58      A    H  
ATOM    705 HG21 THR A  45     -52.237   7.778 -27.987  1.00101.58      A    H  
ATOM    706 HG22 THR A  45     -51.242   7.662 -26.556  1.00101.58      A    H  
ATOM    707 HG23 THR A  45     -52.580   8.783 -26.552  1.00101.58      A    H  
ATOM    708  N   ARG A  46     -50.693   4.870 -25.727  1.00 68.50      A    N  
ATOM    709  CA  ARG A  46     -49.334   4.570 -26.074  1.00 68.50      A    C  
ATOM    710  C   ARG A  46     -49.373   3.701 -27.294  1.00 68.50      A    C  
ATOM    711  O   ARG A  46     -50.159   2.760 -27.374  1.00 68.50      A    O  
ATOM    712  CB  ARG A  46     -48.592   3.781 -24.980  1.00 68.50      A    C  
ATOM    713  CG  ARG A  46     -47.141   3.449 -25.334  1.00 68.50      A    C  
ATOM    714  CD  ARG A  46     -46.213   4.662 -25.352  1.00 68.50      A    C  
ATOM    715  NE  ARG A  46     -44.850   4.176 -25.716  1.00 68.50      A    N  
ATOM    716  CZ  ARG A  46     -43.985   3.755 -24.748  1.00 68.50      A    C  
ATOM    717  NH1 ARG A  46     -44.366   3.766 -23.437  1.00 68.50      A    N1+
ATOM    718  NH2 ARG A  46     -42.737   3.323 -25.090  1.00 68.50      A    N  
ATOM    719  HN  ARG A  46     -51.363   4.157 -25.781  1.00101.58      A    H  
ATOM    720  HA  ARG A  46     -48.830   5.492 -26.296  1.00101.58      A    H  
ATOM    721  HB1 ARG A  46     -49.133   2.856 -24.801  1.00101.58      A    H  
ATOM    722  HB2 ARG A  46     -48.588   4.362 -24.070  1.00101.58      A    H  
ATOM    723  HG1 ARG A  46     -47.127   2.990 -26.319  1.00101.58      A    H  
ATOM    724  HG2 ARG A  46     -46.747   2.731 -24.616  1.00101.58      A    H  
ATOM    725  HD1 ARG A  46     -46.178   5.131 -24.380  1.00101.58      A    H  
ATOM    726  HD2 ARG A  46     -46.538   5.376 -26.093  1.00101.58      A    H  
ATOM    727  HE  ARG A  46     -44.583   4.163 -26.659  1.00101.58      A    H  
ATOM    728 HH11 ARG A  46     -43.728   3.458 -22.731  1.00101.58      A    H  
ATOM    729 HH12 ARG A  46     -45.278   4.078 -23.180  1.00101.58      A    H  
ATOM    730 HH21 ARG A  46     -42.103   3.014 -24.381  1.00101.58      A    H  
ATOM    731 HH22 ARG A  46     -42.456   3.315 -26.050  1.00101.58      A    H  
ATOM    732  N   HIS A  47     -48.513   4.015 -28.279  1.00128.47      A    N  
ATOM    733  CA  HIS A  47     -48.403   3.313 -29.528  1.00128.47      A    C  
ATOM    734  C   HIS A  47     -47.617   2.050 -29.373  1.00128.47      A    C  
ATOM    735  O   HIS A  47     -46.704   1.956 -28.551  1.00128.47      A    O  
ATOM    736  CB  HIS A  47     -47.679   4.159 -30.585  1.00128.47      A    C  
ATOM    737  CG  HIS A  47     -46.985   3.321 -31.613  1.00128.47      A    C  
ATOM    738  CD2 HIS A  47     -45.651   3.221 -31.862  1.00128.47      A    C  
ATOM    739  ND1 HIS A  47     -47.597   2.451 -32.484  1.00128.47      A    N  
ATOM    740  CE1 HIS A  47     -46.607   1.869 -33.208  1.00128.47      A    C  
ATOM    741  NE2 HIS A  47     -45.410   2.305 -32.868  1.00128.47      A    N  
ATOM    742  HN  HIS A  47     -47.917   4.779 -28.134  1.00101.58      A    H  
ATOM    743  HA  HIS A  47     -49.399   3.068 -29.872  1.00101.58      A    H  
ATOM    744  HB1 HIS A  47     -46.931   4.761 -30.098  1.00101.58      A    H  
ATOM    745  HB2 HIS A  47     -48.380   4.810 -31.096  1.00101.58      A    H  
ATOM    746  HD1 HIS A  47     -48.554   2.285 -32.564  1.00101.58      A    H  
ATOM    747  HD2 HIS A  47     -44.884   3.781 -31.345  1.00101.58      A    H  
ATOM    748  HE1 HIS A  47     -46.755   1.089 -33.903  1.00101.58      A    H  
ATOM    749  HE2 HIS A  47     -44.546   2.038 -33.246  1.00101.58      A    H  
ATOM    750  N   SER A  48     -47.993   1.023 -30.167  1.00 90.09      A    N  
ATOM    751  CA  SER A  48     -47.262  -0.208 -30.222  1.00 90.09      A    C  
ATOM    752  C   SER A  48     -47.554  -0.818 -31.556  1.00 90.09      A    C  
ATOM    753  O   SER A  48     -48.713  -0.935 -31.952  1.00 90.09      A    O  
ATOM    754  CB  SER A  48     -47.687  -1.230 -29.153  1.00 90.09      A    C  
ATOM    755  OG  SER A  48     -46.920  -2.417 -29.283  1.00 90.09      A    O  
ATOM    756  HN  SER A  48     -48.793   1.124 -30.724  1.00101.58      A    H  
ATOM    757  HA  SER A  48     -46.204   0.005 -30.142  1.00101.58      A    H  
ATOM    758  HB1 SER A  48     -48.731  -1.474 -29.285  1.00101.58      A    H  
ATOM    759  HB2 SER A  48     -47.534  -0.817 -28.164  1.00101.58      A    H  
ATOM    760  HG  SER A  48     -47.132  -3.016 -28.563  1.00101.58      A    H  
ATOM    761  N   ASN A  49     -46.510  -1.247 -32.288  1.00179.28      A    N  
ATOM    762  CA  ASN A  49     -46.793  -1.800 -33.579  1.00179.28      A    C  
ATOM    763  C   ASN A  49     -47.098  -3.252 -33.407  1.00179.28      A    C  
ATOM    764  O   ASN A  49     -46.413  -4.123 -33.940  1.00179.28      A    O  
ATOM    765  CB  ASN A  49     -45.636  -1.628 -34.591  1.00179.28      A    C  
ATOM    766  CG  ASN A  49     -44.357  -2.325 -34.122  1.00179.28      A    C  
ATOM    767  ND2 ASN A  49     -44.324  -2.798 -32.847  1.00179.28      A    N  
ATOM    768  OD1 ASN A  49     -43.403  -2.452 -34.887  1.00179.28      A    O  
ATOM    769  HN  ASN A  49     -45.592  -1.184 -31.951  1.00101.58      A    H  
ATOM    770  HA  ASN A  49     -47.684  -1.309 -33.956  1.00101.58      A    H  
ATOM    771  HB1 ASN A  49     -45.410  -0.586 -34.734  1.00101.58      A    H  
ATOM    772  HB2 ASN A  49     -45.921  -2.061 -35.541  1.00101.58      A    H  
ATOM    773 HD21 ASN A  49     -45.118  -2.672 -32.286  1.00101.58      A    H  
ATOM    774 HD22 ASN A  49     -43.508  -3.245 -32.540  1.00101.58      A    H  
ATOM    775  N   ASP A  50     -48.171  -3.550 -32.653  1.00153.91      A    N  
ATOM    776  CA  ASP A  50     -48.547  -4.918 -32.469  1.00153.91      A    C  
ATOM    777  C   ASP A  50     -50.033  -4.925 -32.334  1.00153.91      A    C  
ATOM    778  O   ASP A  50     -50.675  -5.973 -32.392  1.00153.91      A    O  
ATOM    779  CB  ASP A  50     -47.976  -5.520 -31.172  1.00153.91      A    C  
ATOM    780  CG  ASP A  50     -48.185  -7.029 -31.200  1.00153.91      A    C  
ATOM    781  OD1 ASP A  50     -48.687  -7.544 -32.234  1.00153.91      A    O  
ATOM    782  OD2 ASP A  50     -47.835  -7.688 -30.185  1.00153.91      A    O1-
ATOM    783  HN  ASP A  50     -48.691  -2.835 -32.231  1.00101.58      A    H  
ATOM    784  HA  ASP A  50     -48.242  -5.498 -33.327  1.00101.58      A    H  
ATOM    785  HB1 ASP A  50     -48.494  -5.111 -30.318  1.00101.58      A    H  
ATOM    786  HB2 ASP A  50     -46.918  -5.306 -31.102  1.00101.58      A    H  
ATOM    787  N   ILE A  51     -50.620  -3.724 -32.177  1.00108.85      A    N  
ATOM    788  CA  ILE A  51     -52.036  -3.624 -31.991  1.00108.85      A    C  
ATOM    789  C   ILE A  51     -52.690  -3.520 -33.330  1.00108.85      A    C  
ATOM    790  O   ILE A  51     -52.174  -2.891 -34.253  1.00108.85      A    O  
ATOM    791  CB  ILE A  51     -52.439  -2.446 -31.162  1.00108.85      A    C  
ATOM    792  CG1 ILE A  51     -53.959  -2.440 -30.916  1.00108.85      A    C  
ATOM    793  CG2 ILE A  51     -51.892  -1.196 -31.855  1.00108.85      A    C  
ATOM    794  CD1 ILE A  51     -54.396  -1.442 -29.845  1.00108.85      A    C  
ATOM    795  HN  ILE A  51     -50.074  -2.911 -32.190  1.00101.58      A    H  
ATOM    796  HA  ILE A  51     -52.328  -4.525 -31.497  1.00101.58      A    H  
ATOM    797  HB  ILE A  51     -51.926  -2.546 -30.201  1.00101.58      A    H  
ATOM    798 HG11 ILE A  51     -54.283  -3.418 -30.604  1.00101.58      A    H  
ATOM    799 HG12 ILE A  51     -54.438  -2.195 -31.853  1.00101.58      A    H  
ATOM    800 HG21 ILE A  51     -50.926  -0.931 -31.428  1.00101.58      A    H  
ATOM    801 HG22 ILE A  51     -52.594  -0.389 -31.708  1.00101.58      A    H  
ATOM    802 HG23 ILE A  51     -51.774  -1.424 -32.903  1.00101.58      A    H  
ATOM    803 HD11 ILE A  51     -55.056  -1.924 -29.129  1.00101.58      A    H  
ATOM    804 HD12 ILE A  51     -54.935  -0.628 -30.305  1.00101.58      A    H  
ATOM    805 HD13 ILE A  51     -53.531  -1.072 -29.322  1.00101.58      A    H  
ATOM    806  N   PRO A  52     -53.802  -4.190 -33.460  1.00102.60      A    N  
ATOM    807  CA  PRO A  52     -54.538  -4.158 -34.692  1.00102.60      A    C  
ATOM    808  C   PRO A  52     -55.195  -2.831 -34.861  1.00102.60      A    C  
ATOM    809  O   PRO A  52     -55.565  -2.213 -33.864  1.00102.60      A    O  
ATOM    810  CB  PRO A  52     -55.502  -5.348 -34.649  1.00102.60      A    C  
ATOM    811  CG  PRO A  52     -55.432  -5.859 -33.197  1.00102.60      A    C  
ATOM    812  CD  PRO A  52     -54.041  -5.415 -32.720  1.00102.60      A    C  
ATOM    813  HA  PRO A  52     -53.845  -4.306 -35.497  1.00101.58      A    H  
ATOM    814  HB1 PRO A  52     -55.187  -6.127 -35.339  1.00101.58      A    H  
ATOM    815  HB2 PRO A  52     -56.503  -5.010 -34.911  1.00101.58      A    H  
ATOM    816  HG1 PRO A  52     -55.505  -6.943 -33.170  1.00101.58      A    H  
ATOM    817  HG2 PRO A  52     -56.219  -5.444 -32.609  1.00101.58      A    H  
ATOM    818  HD1 PRO A  52     -53.298  -6.168 -32.982  1.00101.58      A    H  
ATOM    819  HD2 PRO A  52     -54.057  -5.270 -31.662  1.00101.58      A    H  
ATOM    820  N   PRO A  53     -55.345  -2.385 -36.074  1.00 56.13      A    N  
ATOM    821  CA  PRO A  53     -55.952  -1.102 -36.264  1.00 56.13      A    C  
ATOM    822  C   PRO A  53     -57.404  -1.154 -35.936  1.00 56.13      A    C  
ATOM    823  O   PRO A  53     -58.043  -2.170 -36.207  1.00 56.13      A    O  
ATOM    824  CB  PRO A  53     -55.644  -0.701 -37.704  1.00 56.13      A    C  
ATOM    825  CG  PRO A  53     -54.313  -1.420 -37.994  1.00 56.13      A    C  
ATOM    826  CD  PRO A  53     -54.348  -2.667 -37.094  1.00 56.13      A    C  
ATOM    827  HA  PRO A  53     -55.493  -0.387 -35.587  1.00101.58      A    H  
ATOM    828  HB1 PRO A  53     -55.537   0.375 -37.807  1.00101.58      A    H  
ATOM    829  HB2 PRO A  53     -56.446  -1.058 -38.349  1.00101.58      A    H  
ATOM    830  HG1 PRO A  53     -53.475  -0.783 -37.720  1.00101.58      A    H  
ATOM    831  HG2 PRO A  53     -54.244  -1.686 -39.050  1.00101.58      A    H  
ATOM    832  HD1 PRO A  53     -53.369  -2.817 -36.657  1.00101.58      A    H  
ATOM    833  HD2 PRO A  53     -54.640  -3.542 -37.669  1.00101.58      A    H  
ATOM    834  N   GLY A  54     -57.939  -0.063 -35.355  1.00 21.63      A    N  
ATOM    835  CA  GLY A  54     -59.337   0.007 -35.059  1.00 21.63      A    C  
ATOM    836  C   GLY A  54     -59.634  -0.661 -33.752  1.00 21.63      A    C  
ATOM    837  O   GLY A  54     -60.787  -0.993 -33.485  1.00 21.63      A    O  
ATOM    838  HN  GLY A  54     -57.358   0.694 -35.133  1.00101.58      A    H  
ATOM    839  HA1 GLY A  54     -59.892  -0.487 -35.842  1.00101.58      A    H  
ATOM    840  HA2 GLY A  54     -59.638   1.044 -35.007  1.00101.58      A    H  
ATOM    841  N   THR A  55     -58.616  -0.900 -32.904  1.00 88.91      A    N  
ATOM    842  CA  THR A  55     -58.908  -1.518 -31.641  1.00 88.91      A    C  
ATOM    843  C   THR A  55     -58.035  -0.882 -30.600  1.00 88.91      A    C  
ATOM    844  O   THR A  55     -56.958  -0.372 -30.907  1.00 88.91      A    O  
ATOM    845  CB  THR A  55     -58.609  -2.989 -31.630  1.00 88.91      A    C  
ATOM    846  CG2 THR A  55     -57.091  -3.181 -31.785  1.00 88.91      A    C  
ATOM    847  OG1 THR A  55     -59.059  -3.580 -30.420  1.00 88.91      A    O  
ATOM    848  HN  THR A  55     -57.697  -0.658 -33.143  1.00101.58      A    H  
ATOM    849  HA  THR A  55     -59.947  -1.353 -31.396  1.00101.58      A    H  
ATOM    850  HB  THR A  55     -59.114  -3.465 -32.465  1.00101.58      A    H  
ATOM    851  HG1 THR A  55     -59.067  -4.535 -30.514  1.00101.58      A    H  
ATOM    852 HG21 THR A  55     -56.796  -4.080 -31.283  1.00101.58      A    H  
ATOM    853 HG22 THR A  55     -56.615  -2.345 -31.305  1.00101.58      A    H  
ATOM    854 HG23 THR A  55     -56.805  -3.203 -32.831  1.00101.58      A    H  
ATOM    855  N   ILE A  56     -58.495  -0.895 -29.330  1.00 86.23      A    N  
ATOM    856  CA  ILE A  56     -57.758  -0.345 -28.225  1.00 86.23      A    C  
ATOM    857  C   ILE A  56     -57.566  -1.456 -27.242  1.00 86.23      A    C  
ATOM    858  O   ILE A  56     -58.494  -2.214 -26.964  1.00 86.23      A    O  
ATOM    859  CB  ILE A  56     -58.487   0.769 -27.534  1.00 86.23      A    C  
ATOM    860  CG1 ILE A  56     -57.633   1.357 -26.398  1.00 86.23      A    C  
ATOM    861  CG2 ILE A  56     -59.863   0.239 -27.102  1.00 86.23      A    C  
ATOM    862  CD1 ILE A  56     -58.182   2.670 -25.842  1.00 86.23      A    C  
ATOM    863  HN  ILE A  56     -59.369  -1.301 -29.154  1.00101.58      A    H  
ATOM    864  HA  ILE A  56     -56.795  -0.006 -28.588  1.00101.58      A    H  
ATOM    865  HB  ILE A  56     -58.656   1.553 -28.281  1.00101.58      A    H  
ATOM    866 HG11 ILE A  56     -56.621   1.524 -26.749  1.00101.58      A    H  
ATOM    867 HG12 ILE A  56     -57.600   0.629 -25.594  1.00101.58      A    H  
ATOM    868 HG21 ILE A  56     -60.411  -0.081 -27.982  1.00101.58      A    H  
ATOM    869 HG22 ILE A  56     -60.441   1.006 -26.606  1.00101.58      A    H  
ATOM    870 HG23 ILE A  56     -59.721  -0.616 -26.468  1.00101.58      A    H  
ATOM    871 HD11 ILE A  56     -59.182   2.838 -26.191  1.00101.58      A    H  
ATOM    872 HD12 ILE A  56     -57.568   3.496 -26.187  1.00101.58      A    H  
ATOM    873 HD13 ILE A  56     -58.168   2.672 -24.765  1.00101.58      A    H  
ATOM    874  N   GLY A  57     -56.342  -1.591 -26.693  1.00 20.41      A    N  
ATOM    875  CA  GLY A  57     -56.099  -2.676 -25.784  1.00 20.41      A    C  
ATOM    876  C   GLY A  57     -56.029  -2.120 -24.400  1.00 20.41      A    C  
ATOM    877  O   GLY A  57     -55.470  -1.048 -24.173  1.00 20.41      A    O  
ATOM    878  HN  GLY A  57     -55.630  -0.955 -26.914  1.00101.58      A    H  
ATOM    879  HA1 GLY A  57     -55.168  -3.162 -26.026  1.00101.58      A    H  
ATOM    880  HA2 GLY A  57     -56.912  -3.381 -25.836  1.00101.58      A    H  
ATOM    881  N   PHE A  58     -56.595  -2.864 -23.429  1.00 43.58      A    N  
ATOM    882  CA  PHE A  58     -56.601  -2.422 -22.067  1.00 43.58      A    C  
ATOM    883  C   PHE A  58     -56.046  -3.524 -21.223  1.00 43.58      A    C  
ATOM    884  O   PHE A  58     -56.077  -4.693 -21.603  1.00 43.58      A    O  
ATOM    885  CB  PHE A  58     -58.011  -2.126 -21.524  1.00 43.58      A    C  
ATOM    886  CG  PHE A  58     -58.558  -0.946 -22.251  1.00 43.58      A    C  
ATOM    887  CD1 PHE A  58     -59.099  -1.093 -23.507  1.00 43.58      A    C  
ATOM    888  CD2 PHE A  58     -58.540   0.304 -21.673  1.00 43.58      A    C  
ATOM    889  CE1 PHE A  58     -59.607  -0.007 -24.178  1.00 43.58      A    C  
ATOM    890  CE2 PHE A  58     -59.047   1.393 -22.342  1.00 43.58      A    C  
ATOM    891  CZ  PHE A  58     -59.582   1.238 -23.598  1.00 43.58      A    C  
ATOM    892  HN  PHE A  58     -57.009  -3.722 -23.659  1.00101.58      A    H  
ATOM    893  HA  PHE A  58     -55.977  -1.543 -21.983  1.00101.58      A    H  
ATOM    894  HB1 PHE A  58     -57.979  -1.918 -20.485  1.00101.58      A    H  
ATOM    895  HB2 PHE A  58     -58.653  -2.979 -21.700  1.00101.58      A    H  
ATOM    896  HD1 PHE A  58     -59.103  -2.070 -23.972  1.00101.58      A    H  
ATOM    897  HD2 PHE A  58     -58.112   0.435 -20.695  1.00101.58      A    H  
ATOM    898  HE1 PHE A  58     -60.050  -0.145 -25.115  1.00101.58      A    H  
ATOM    899  HE2 PHE A  58     -59.024   2.377 -21.878  1.00101.58      A    H  
ATOM    900  HZ  PHE A  58     -60.028   2.084 -24.105  1.00101.58      A    H  
ATOM    901  N   ASN A  59     -55.501  -3.158 -20.046  1.00 77.47      A    N  
ATOM    902  CA  ASN A  59     -54.945  -4.115 -19.134  1.00 77.47      A    C  
ATOM    903  C   ASN A  59     -56.067  -4.643 -18.297  1.00 77.47      A    C  
ATOM    904  O   ASN A  59     -57.188  -4.140 -18.351  1.00 77.47      A    O  
ATOM    905  CB  ASN A  59     -53.889  -3.517 -18.187  1.00 77.47      A    C  
ATOM    906  CG  ASN A  59     -53.156  -4.660 -17.499  1.00 77.47      A    C  
ATOM    907  ND2 ASN A  59     -53.121  -5.847 -18.162  1.00 77.47      A    N  
ATOM    908  OD1 ASN A  59     -52.624  -4.501 -16.401  1.00 77.47      A    O  
ATOM    909  HN  ASN A  59     -55.484  -2.208 -19.806  1.00101.58      A    H  
ATOM    910  HA  ASN A  59     -54.521  -4.916 -19.709  1.00101.58      A    H  
ATOM    911  HB1 ASN A  59     -54.369  -2.910 -17.437  1.00101.58      A    H  
ATOM    912  HB2 ASN A  59     -53.181  -2.923 -18.749  1.00101.58      A    H  
ATOM    913 HD21 ASN A  59     -53.555  -5.911 -19.031  1.00101.58      A    H  
ATOM    914 HD22 ASN A  59     -52.656  -6.597 -17.735  1.00101.58      A    H  
ATOM    915  N   GLY A  60     -55.784  -5.699 -17.511  1.00 14.31      A    N  
ATOM    916  CA  GLY A  60     -56.775  -6.318 -16.679  1.00 14.31      A    C  
ATOM    917  C   GLY A  60     -57.260  -5.328 -15.667  1.00 14.31      A    C  
ATOM    918  O   GLY A  60     -58.452  -5.264 -15.372  1.00 14.31      A    O  
ATOM    919  HN  GLY A  60     -54.870  -6.053 -17.510  1.00101.58      A    H  
ATOM    920  HA1 GLY A  60     -56.335  -7.158 -16.165  1.00101.58      A    H  
ATOM    921  HA2 GLY A  60     -57.592  -6.657 -17.277  1.00101.58      A    H  
ATOM    922  N   ASN A  61     -56.339  -4.526 -15.103  1.00 41.27      A    N  
ATOM    923  CA  ASN A  61     -56.698  -3.591 -14.076  1.00 41.27      A    C  
ATOM    924  C   ASN A  61     -57.667  -2.614 -14.655  1.00 41.27      A    C  
ATOM    925  O   ASN A  61     -58.645  -2.236 -14.014  1.00 41.27      A    O  
ATOM    926  CB  ASN A  61     -55.500  -2.764 -13.586  1.00 41.27      A    C  
ATOM    927  CG  ASN A  61     -54.474  -3.718 -13.001  1.00 41.27      A    C  
ATOM    928  ND2 ASN A  61     -54.875  -4.476 -11.946  1.00 41.27      A    N  
ATOM    929  OD1 ASN A  61     -53.342  -3.788 -13.477  1.00 41.27      A    O  
ATOM    930  HN  ASN A  61     -55.406  -4.581 -15.399  1.00101.58      A    H  
ATOM    931  HA  ASN A  61     -57.150  -4.126 -13.253  1.00101.58      A    H  
ATOM    932  HB1 ASN A  61     -55.810  -2.066 -12.821  1.00101.58      A    H  
ATOM    933  HB2 ASN A  61     -55.059  -2.231 -14.418  1.00101.58      A    H  
ATOM    934 HD21 ASN A  61     -55.793  -4.368 -11.622  1.00101.58      A    H  
ATOM    935 HD22 ASN A  61     -54.233  -5.100 -11.554  1.00101.58      A    H  
ATOM    936  N   GLN A  62     -57.397  -2.163 -15.890  1.00 35.49      A    N  
ATOM    937  CA  GLN A  62     -58.236  -1.196 -16.531  1.00 35.49      A    C  
ATOM    938  C   GLN A  62     -59.571  -1.809 -16.818  1.00 35.49      A    C  
ATOM    939  O   GLN A  62     -60.606  -1.168 -16.645  1.00 35.49      A    O  
ATOM    940  CB  GLN A  62     -57.624  -0.702 -17.852  1.00 35.49      A    C  
ATOM    941  CG  GLN A  62     -56.289   0.018 -17.639  1.00 35.49      A    C  
ATOM    942  CD  GLN A  62     -55.715   0.411 -18.992  1.00 35.49      A    C  
ATOM    943  NE2 GLN A  62     -55.351   1.713 -19.142  1.00 35.49      A    N  
ATOM    944  OE1 GLN A  62     -55.589  -0.418 -19.892  1.00 35.49      A    O  
ATOM    945  HN  GLN A  62     -56.609  -2.503 -16.363  1.00101.58      A    H  
ATOM    946  HA  GLN A  62     -58.364  -0.362 -15.855  1.00101.58      A    H  
ATOM    947  HB1 GLN A  62     -58.317  -0.033 -18.339  1.00101.58      A    H  
ATOM    948  HB2 GLN A  62     -57.451  -1.559 -18.473  1.00101.58      A    H  
ATOM    949  HG1 GLN A  62     -55.593  -0.654 -17.156  1.00101.58      A    H  
ATOM    950  HG2 GLN A  62     -56.416   0.887 -17.024  1.00101.58      A    H  
ATOM    951 HE21 GLN A  62     -55.472   2.312 -18.380  1.00101.58      A    H  
ATOM    952 HE22 GLN A  62     -54.984   1.997 -20.005  1.00101.58      A    H  
ATOM    953  N   ARG A  63     -59.579  -3.083 -17.252  1.00 52.33      A    N  
ATOM    954  CA  ARG A  63     -60.786  -3.761 -17.620  1.00 52.33      A    C  
ATOM    955  C   ARG A  63     -61.671  -3.893 -16.424  1.00 52.33      A    C  
ATOM    956  O   ARG A  63     -62.892  -3.808 -16.545  1.00 52.33      A    O  
ATOM    957  CB  ARG A  63     -60.526  -5.166 -18.189  1.00 52.33      A    C  
ATOM    958  CG  ARG A  63     -59.789  -5.131 -19.530  1.00 52.33      A    C  
ATOM    959  CD  ARG A  63     -59.511  -6.512 -20.128  1.00 52.33      A    C  
ATOM    960  NE  ARG A  63     -58.527  -7.200 -19.247  1.00 52.33      A    N  
ATOM    961  CZ  ARG A  63     -57.991  -8.394 -19.634  1.00 52.33      A    C  
ATOM    962  NH1 ARG A  63     -58.354  -8.949 -20.827  1.00 52.33      A    N1+
ATOM    963  NH2 ARG A  63     -57.090  -9.032 -18.831  1.00 52.33      A    N  
ATOM    964  HN  ARG A  63     -58.728  -3.564 -17.319  1.00101.58      A    H  
ATOM    965  HA  ARG A  63     -61.281  -3.154 -18.345  1.00101.58      A    H  
ATOM    966  HB1 ARG A  63     -61.476  -5.673 -18.324  1.00101.58      A    H  
ATOM    967  HB2 ARG A  63     -59.937  -5.726 -17.475  1.00101.58      A    H  
ATOM    968  HG1 ARG A  63     -58.839  -4.624 -19.381  1.00101.58      A    H  
ATOM    969  HG2 ARG A  63     -60.368  -4.558 -20.241  1.00101.58      A    H  
ATOM    970  HD1 ARG A  63     -59.088  -6.420 -21.124  1.00101.58      A    H  
ATOM    971  HD2 ARG A  63     -60.428  -7.089 -20.166  1.00101.58      A    H  
ATOM    972  HE  ARG A  63     -58.280  -6.793 -18.403  1.00101.58      A    H  
ATOM    973 HH11 ARG A  63     -57.962  -9.824 -21.111  1.00101.58      A    H  
ATOM    974 HH12 ARG A  63     -59.012  -8.481 -21.417  1.00101.58      A    H  
ATOM    975 HH21 ARG A  63     -56.822  -8.625 -17.958  1.00101.58      A    H  
ATOM    976 HH22 ARG A  63     -56.698  -9.907 -19.116  1.00101.58      A    H  
ATOM    977  N   THR A  64     -61.091  -4.138 -15.235  1.00 96.98      A    N  
ATOM    978  CA  THR A  64     -61.919  -4.288 -14.073  1.00 96.98      A    C  
ATOM    979  C   THR A  64     -62.588  -2.984 -13.756  1.00 96.98      A    C  
ATOM    980  O   THR A  64     -63.757  -2.965 -13.372  1.00 96.98      A    O  
ATOM    981  CB  THR A  64     -61.180  -4.758 -12.849  1.00 96.98      A    C  
ATOM    982  CG2 THR A  64     -60.283  -3.630 -12.319  1.00 96.98      A    C  
ATOM    983  OG1 THR A  64     -62.107  -5.145 -11.846  1.00 96.98      A    O  
ATOM    984  HN  THR A  64     -60.116  -4.213 -15.164  1.00101.58      A    H  
ATOM    985  HA  THR A  64     -62.687  -5.015 -14.310  1.00101.58      A    H  
ATOM    986  HB  THR A  64     -60.561  -5.612 -13.114  1.00101.58      A    H  
ATOM    987  HG1 THR A  64     -61.657  -5.667 -11.178  1.00101.58      A    H  
ATOM    988 HG21 THR A  64     -59.606  -3.302 -13.097  1.00101.58      A    H  
ATOM    989 HG22 THR A  64     -59.712  -3.979 -11.467  1.00101.58      A    H  
ATOM    990 HG23 THR A  64     -60.902  -2.799 -12.014  1.00101.58      A    H  
ATOM    991  N   TRP A  65     -61.844  -1.863 -13.875  1.00102.44      A    N  
ATOM    992  CA  TRP A  65     -62.351  -0.557 -13.551  1.00102.44      A    C  
ATOM    993  C   TRP A  65     -63.437  -0.125 -14.498  1.00102.44      A    C  
ATOM    994  O   TRP A  65     -64.562   0.146 -14.082  1.00102.44      A    O  
ATOM    995  CB  TRP A  65     -61.229   0.502 -13.567  1.00102.44      A    C  
ATOM    996  CG  TRP A  65     -61.648   1.911 -13.214  1.00102.44      A    C  
ATOM    997  CD1 TRP A  65     -62.379   2.348 -12.150  1.00102.44      A    C  
ATOM    998  CD2 TRP A  65     -61.232   3.089 -13.929  1.00102.44      A    C  
ATOM    999  CE2 TRP A  65     -61.748   4.191 -13.248  1.00102.44      A    C  
ATOM   1000  CE3 TRP A  65     -60.471   3.245 -15.051  1.00102.44      A    C  
ATOM   1001  NE1 TRP A  65     -62.459   3.719 -12.167  1.00102.44      A    N  
ATOM   1002  CZ2 TRP A  65     -61.507   5.469 -13.675  1.00102.44      A    C  
ATOM   1003  CZ3 TRP A  65     -60.242   4.534 -15.487  1.00102.44      A    C  
ATOM   1004  CH2 TRP A  65     -60.747   5.628 -14.812  1.00102.44      A    C  
ATOM   1005  HN  TRP A  65     -60.921  -1.943 -14.195  1.00101.58      A    H  
ATOM   1006  HA  TRP A  65     -62.770  -0.610 -12.556  1.00101.58      A    H  
ATOM   1007  HB1 TRP A  65     -60.811   0.514 -14.554  1.00101.58      A    H  
ATOM   1008  HB2 TRP A  65     -60.464   0.207 -12.881  1.00101.58      A    H  
ATOM   1009  HD1 TRP A  65     -62.862   1.696 -11.438  1.00101.58      A    H  
ATOM   1010  HE1 TRP A  65     -62.935   4.264 -11.512  1.00101.58      A    H  
ATOM   1011  HE3 TRP A  65     -60.058   2.404 -15.571  1.00101.58      A    H  
ATOM   1012  HZ2 TRP A  65     -61.902   6.333 -13.170  1.00101.58      A    H  
ATOM   1013  HZ3 TRP A  65     -59.645   4.701 -16.380  1.00101.58      A    H  
ATOM   1014  HH2 TRP A  65     -60.539   6.624 -15.197  1.00101.58      A    H  
ATOM   1015  N   GLY A  66     -63.126  -0.075 -15.808  1.00 37.46      A    N  
ATOM   1016  CA  GLY A  66     -64.039   0.354 -16.833  1.00 37.46      A    C  
ATOM   1017  C   GLY A  66     -65.166  -0.621 -16.957  1.00 37.46      A    C  
ATOM   1018  O   GLY A  66     -66.286  -0.246 -17.294  1.00 37.46      A    O  
ATOM   1019  HN  GLY A  66     -62.223  -0.348 -16.074  1.00101.58      A    H  
ATOM   1020  HA1 GLY A  66     -63.517   0.415 -17.776  1.00101.58      A    H  
ATOM   1021  HA2 GLY A  66     -64.432   1.328 -16.577  1.00101.58      A    H  
ATOM   1022  N   GLY A  67     -64.899  -1.916 -16.727  1.00 20.54      A    N  
ATOM   1023  CA  GLY A  67     -65.949  -2.876 -16.883  1.00 20.54      A    C  
ATOM   1024  C   GLY A  67     -65.877  -3.383 -18.285  1.00 20.54      A    C  
ATOM   1025  O   GLY A  67     -66.827  -3.976 -18.794  1.00 20.54      A    O  
ATOM   1026  HN  GLY A  67     -63.999  -2.195 -16.457  1.00101.58      A    H  
ATOM   1027  HA1 GLY A  67     -66.906  -2.407 -16.718  1.00101.58      A    H  
ATOM   1028  HA2 GLY A  67     -65.808  -3.690 -16.185  1.00101.58      A    H  
ATOM   1029  N   TRP A  68     -64.726  -3.149 -18.943  1.00167.89      A    N  
ATOM   1030  CA  TRP A  68     -64.517  -3.591 -20.292  1.00167.89      A    C  
ATOM   1031  C   TRP A  68     -64.408  -5.079 -20.310  1.00167.89      A    C  
ATOM   1032  O   TRP A  68     -63.942  -5.697 -19.354  1.00167.89      A    O  
ATOM   1033  CB  TRP A  68     -63.196  -3.119 -20.912  1.00167.89      A    C  
ATOM   1034  CG  TRP A  68     -63.103  -1.662 -21.261  1.00167.89      A    C  
ATOM   1035  CD1 TRP A  68     -62.308  -0.675 -20.758  1.00167.89      A    C  
ATOM   1036  CD2 TRP A  68     -63.900  -1.066 -22.287  1.00167.89      A    C  
ATOM   1037  CE2 TRP A  68     -63.521   0.271 -22.376  1.00167.89      A    C  
ATOM   1038  CE3 TRP A  68     -64.859  -1.599 -23.098  1.00167.89      A    C  
ATOM   1039  NE1 TRP A  68     -62.536   0.497 -21.438  1.00167.89      A    N  
ATOM   1040  CZ2 TRP A  68     -64.095   1.099 -23.291  1.00167.89      A    C  
ATOM   1041  CZ3 TRP A  68     -65.458  -0.757 -24.004  1.00167.89      A    C  
ATOM   1042  CH2 TRP A  68     -65.078   0.564 -24.092  1.00167.89      A    C  
ATOM   1043  HN  TRP A  68     -64.009  -2.662 -18.487  1.00101.58      A    H  
ATOM   1044  HA  TRP A  68     -65.352  -3.276 -20.883  1.00101.58      A    H  
ATOM   1045  HB1 TRP A  68     -63.016  -3.683 -21.818  1.00101.58      A    H  
ATOM   1046  HB2 TRP A  68     -62.418  -3.326 -20.229  1.00101.58      A    H  
ATOM   1047  HD1 TRP A  68     -61.593  -0.814 -19.961  1.00101.58      A    H  
ATOM   1048  HE1 TRP A  68     -62.082   1.350 -21.276  1.00101.58      A    H  
ATOM   1049  HE3 TRP A  68     -65.175  -2.628 -23.015  1.00101.58      A    H  
ATOM   1050  HZ2 TRP A  68     -63.775   2.131 -23.397  1.00101.58      A    H  
ATOM   1051  HZ3 TRP A  68     -66.245  -1.127 -24.642  1.00101.58      A    H  
ATOM   1052  HH2 TRP A  68     -65.586   1.170 -24.766  1.00101.58      A    H  
ATOM   1053  N   SER A  69     -64.852  -5.682 -21.431  1.00 29.17      A    N  
ATOM   1054  CA  SER A  69     -64.764  -7.097 -21.631  1.00 29.17      A    C  
ATOM   1055  C   SER A  69     -63.999  -7.295 -22.897  1.00 29.17      A    C  
ATOM   1056  O   SER A  69     -64.004  -6.438 -23.780  1.00 29.17      A    O  
ATOM   1057  CB  SER A  69     -66.126  -7.786 -21.818  1.00 29.17      A    C  
ATOM   1058  OG  SER A  69     -66.903  -7.671 -20.635  1.00 29.17      A    O  
ATOM   1059  HN  SER A  69     -65.250  -5.131 -22.136  1.00101.58      A    H  
ATOM   1060  HA  SER A  69     -64.227  -7.536 -20.801  1.00101.58      A    H  
ATOM   1061  HB1 SER A  69     -65.982  -8.835 -22.044  1.00101.58      A    H  
ATOM   1062  HB2 SER A  69     -66.658  -7.312 -22.630  1.00101.58      A    H  
ATOM   1063  HG  SER A  69     -67.469  -6.898 -20.697  1.00101.58      A    H  
ATOM   1064  N   LEU A  70     -63.307  -8.443 -23.019  1.00 97.93      A    N  
ATOM   1065  CA  LEU A  70     -62.548  -8.655 -24.212  1.00 97.93      A    C  
ATOM   1066  C   LEU A  70     -63.534  -9.097 -25.238  1.00 97.93      A    C  
ATOM   1067  O   LEU A  70     -64.107 -10.181 -25.138  1.00 97.93      A    O  
ATOM   1068  CB  LEU A  70     -61.452  -9.730 -24.042  1.00 97.93      A    C  
ATOM   1069  CG  LEU A  70     -60.427  -9.849 -25.194  1.00 97.93      A    C  
ATOM   1070  CD1 LEU A  70     -59.401 -10.953 -24.893  1.00 97.93      A    C  
ATOM   1071  CD2 LEU A  70     -61.089 -10.044 -26.571  1.00 97.93      A    C  
ATOM   1072  HN  LEU A  70     -63.323  -9.117 -22.308  1.00101.58      A    H  
ATOM   1073  HA  LEU A  70     -62.106  -7.715 -24.515  1.00101.58      A    H  
ATOM   1074  HB1 LEU A  70     -61.949 -10.684 -23.938  1.00101.58      A    H  
ATOM   1075  HB2 LEU A  70     -60.924  -9.526 -23.117  1.00101.58      A    H  
ATOM   1076  HG  LEU A  70     -59.874  -8.898 -25.234  1.00101.58      A    H  
ATOM   1077 HD11 LEU A  70     -59.906 -11.906 -24.834  1.00101.58      A    H  
ATOM   1078 HD12 LEU A  70     -58.902 -10.758 -23.951  1.00101.58      A    H  
ATOM   1079 HD13 LEU A  70     -58.661 -10.996 -25.684  1.00101.58      A    H  
ATOM   1080 HD21 LEU A  70     -61.815  -9.259 -26.744  1.00101.58      A    H  
ATOM   1081 HD22 LEU A  70     -61.592 -10.999 -26.591  1.00101.58      A    H  
ATOM   1082 HD23 LEU A  70     -60.341 -10.021 -27.355  1.00101.58      A    H  
ATOM   1083  N   ASN A  71     -63.745  -8.216 -26.238  1.00139.02      A    N  
ATOM   1084  CA  ASN A  71     -64.643  -8.367 -27.348  1.00139.02      A    C  
ATOM   1085  C   ASN A  71     -65.876  -7.593 -27.031  1.00139.02      A    C  
ATOM   1086  O   ASN A  71     -66.808  -8.107 -26.414  1.00139.02      A    O  
ATOM   1087  CB  ASN A  71     -65.058  -9.818 -27.670  1.00139.02      A    C  
ATOM   1088  CG  ASN A  71     -65.827  -9.826 -28.986  1.00139.02      A    C  
ATOM   1089  ND2 ASN A  71     -65.849  -8.663 -29.691  1.00139.02      A    N  
ATOM   1090  OD1 ASN A  71     -66.391 -10.846 -29.381  1.00139.02      A    O  
ATOM   1091  HN  ASN A  71     -63.230  -7.383 -26.203  1.00101.58      A    H  
ATOM   1092  HA  ASN A  71     -64.161  -7.926 -28.187  1.00101.58      A    H  
ATOM   1093  HB1 ASN A  71     -65.699 -10.197 -26.889  1.00101.58      A    H  
ATOM   1094  HB2 ASN A  71     -64.179 -10.444 -27.764  1.00101.58      A    H  
ATOM   1095 HD21 ASN A  71     -65.394  -7.887 -29.317  1.00101.58      A    H  
ATOM   1096 HD22 ASN A  71     -66.323  -8.652 -30.549  1.00101.58      A    H  
ATOM   1097  N   GLN A  72     -65.901  -6.313 -27.448  1.00 56.66      A    N  
ATOM   1098  CA  GLN A  72     -67.070  -5.510 -27.268  1.00 56.66      A    C  
ATOM   1099  C   GLN A  72     -66.870  -4.255 -28.060  1.00 56.66      A    C  
ATOM   1100  O   GLN A  72     -65.750  -3.927 -28.449  1.00 56.66      A    O  
ATOM   1101  CB  GLN A  72     -67.399  -5.144 -25.810  1.00 56.66      A    C  
ATOM   1102  CG  GLN A  72     -66.390  -4.240 -25.105  1.00 56.66      A    C  
ATOM   1103  CD  GLN A  72     -66.928  -4.032 -23.695  1.00 56.66      A    C  
ATOM   1104  NE2 GLN A  72     -67.440  -2.802 -23.415  1.00 56.66      A    N  
ATOM   1105  OE1 GLN A  72     -66.915  -4.942 -22.871  1.00 56.66      A    O  
ATOM   1106  HN  GLN A  72     -65.110  -5.928 -27.879  1.00101.58      A    H  
ATOM   1107  HA  GLN A  72     -67.901  -6.057 -27.706  1.00101.58      A    H  
ATOM   1108  HB1 GLN A  72     -67.483  -6.063 -25.236  1.00101.58      A    H  
ATOM   1109  HB2 GLN A  72     -68.364  -4.645 -25.784  1.00101.58      A    H  
ATOM   1110  HG1 GLN A  72     -66.330  -3.298 -25.614  1.00101.58      A    H  
ATOM   1111  HG2 GLN A  72     -65.424  -4.725 -25.070  1.00101.58      A    H  
ATOM   1112 HE21 GLN A  72     -67.445  -2.132 -24.123  1.00101.58      A    H  
ATOM   1113 HE22 GLN A  72     -67.784  -2.639 -22.512  1.00101.58      A    H  
ATOM   1114  N   ASP A  73     -67.972  -3.531 -28.331  1.00 78.82      A    N  
ATOM   1115  CA  ASP A  73     -67.909  -2.343 -29.134  1.00 78.82      A    C  
ATOM   1116  C   ASP A  73     -67.857  -1.155 -28.229  1.00 78.82      A    C  
ATOM   1117  O   ASP A  73     -68.619  -1.051 -27.271  1.00 78.82      A    O  
ATOM   1118  CB  ASP A  73     -69.148  -2.167 -30.029  1.00 78.82      A    C  
ATOM   1119  CG  ASP A  73     -69.009  -0.887 -30.845  1.00 78.82      A    C  
ATOM   1120  OD1 ASP A  73     -67.869  -0.360 -30.949  1.00 78.82      A    O  
ATOM   1121  OD2 ASP A  73     -70.046  -0.425 -31.389  1.00 78.82      A    O1-
ATOM   1122  HN  ASP A  73     -68.836  -3.821 -27.972  1.00101.58      A    H  
ATOM   1123  HA  ASP A  73     -67.015  -2.376 -29.740  1.00101.58      A    H  
ATOM   1124  HB1 ASP A  73     -70.031  -2.090 -29.413  1.00101.58      A    H  
ATOM   1125  HB2 ASP A  73     -69.245  -3.010 -30.703  1.00101.58      A    H  
ATOM   1126  N   VAL A  74     -66.923  -0.227 -28.514  1.00 90.82      A    N  
ATOM   1127  CA  VAL A  74     -66.829   0.981 -27.756  1.00 90.82      A    C  
ATOM   1128  C   VAL A  74     -66.763   2.116 -28.717  1.00 90.82      A    C  
ATOM   1129  O   VAL A  74     -66.201   1.991 -29.804  1.00 90.82      A    O  
ATOM   1130  CB  VAL A  74     -65.577   1.090 -26.945  1.00 90.82      A    C  
ATOM   1131  CG1 VAL A  74     -64.369   0.890 -27.878  1.00 90.82      A    C  
ATOM   1132  CG2 VAL A  74     -65.583   2.475 -26.275  1.00 90.82      A    C  
ATOM   1133  HN  VAL A  74     -66.298  -0.383 -29.253  1.00101.58      A    H  
ATOM   1134  HA  VAL A  74     -67.704   1.075 -27.125  1.00101.58      A    H  
ATOM   1135  HB  VAL A  74     -65.567   0.309 -26.213  1.00101.58      A    H  
ATOM   1136 HG11 VAL A  74     -64.375  -0.111 -28.296  1.00101.58      A    H  
ATOM   1137 HG12 VAL A  74     -63.446   1.054 -27.333  1.00101.58      A    H  
ATOM   1138 HG13 VAL A  74     -64.460   1.604 -28.666  1.00101.58      A    H  
ATOM   1139 HG21 VAL A  74     -64.669   2.645 -25.714  1.00101.58      A    H  
ATOM   1140 HG22 VAL A  74     -66.453   2.592 -25.645  1.00101.58      A    H  
ATOM   1141 HG23 VAL A  74     -65.641   3.222 -27.054  1.00101.58      A    H  
ATOM   1142  N   GLN A  75     -67.360   3.261 -28.342  1.00 44.12      A    N  
ATOM   1143  CA  GLN A  75     -67.205   4.407 -29.178  1.00 44.12      A    C  
ATOM   1144  C   GLN A  75     -66.085   5.152 -28.552  1.00 44.12      A    C  
ATOM   1145  O   GLN A  75     -66.269   5.861 -27.564  1.00 44.12      A    O  
ATOM   1146  CB  GLN A  75     -68.409   5.358 -29.181  1.00 44.12      A    C  
ATOM   1147  CG  GLN A  75     -69.669   4.768 -29.814  1.00 44.12      A    C  
ATOM   1148  CD  GLN A  75     -70.752   5.835 -29.738  1.00 44.12      A    C  
ATOM   1149  NE2 GLN A  75     -71.963   5.432 -29.268  1.00 44.12      A    N  
ATOM   1150  OE1 GLN A  75     -70.524   6.995 -30.075  1.00 44.12      A    O  
ATOM   1151  HN  GLN A  75     -67.887   3.307 -27.517  1.00101.58      A    H  
ATOM   1152  HA  GLN A  75     -66.945   4.095 -30.181  1.00101.58      A    H  
ATOM   1153  HB1 GLN A  75     -68.143   6.263 -29.719  1.00101.58      A    H  
ATOM   1154  HB2 GLN A  75     -68.634   5.627 -28.156  1.00101.58      A    H  
ATOM   1155  HG1 GLN A  75     -69.992   3.893 -29.265  1.00101.58      A    H  
ATOM   1156  HG2 GLN A  75     -69.480   4.510 -30.851  1.00101.58      A    H  
ATOM   1157 HE21 GLN A  75     -72.070   4.493 -29.009  1.00101.58      A    H  
ATOM   1158 HE22 GLN A  75     -72.681   6.097 -29.208  1.00101.58      A    H  
ATOM   1159  N   ALA A  76     -64.874   5.001 -29.107  1.00 72.73      A    N  
ATOM   1160  CA  ALA A  76     -63.793   5.686 -28.484  1.00 72.73      A    C  
ATOM   1161  C   ALA A  76     -63.033   6.389 -29.542  1.00 72.73      A    C  
ATOM   1162  O   ALA A  76     -62.950   5.956 -30.690  1.00 72.73      A    O  
ATOM   1163  CB  ALA A  76     -62.808   4.759 -27.754  1.00 72.73      A    C  
ATOM   1164  HN  ALA A  76     -64.739   4.446 -29.903  1.00101.58      A    H  
ATOM   1165  HA  ALA A  76     -64.197   6.414 -27.790  1.00101.58      A    H  
ATOM   1166  HB1 ALA A  76     -62.932   3.762 -28.117  1.00101.58      A    H  
ATOM   1167  HB2 ALA A  76     -63.025   4.761 -26.689  1.00101.58      A    H  
ATOM   1168  HB3 ALA A  76     -61.807   5.098 -27.895  1.00101.58      A    H  
ATOM   1169  N   LYS A  77     -62.487   7.535 -29.129  1.00285.44      A    N  
ATOM   1170  CA  LYS A  77     -61.698   8.428 -29.902  1.00285.44      A    C  
ATOM   1171  C   LYS A  77     -62.190   9.718 -29.403  1.00285.44      A    C  
ATOM   1172  O   LYS A  77     -61.735  10.771 -29.845  1.00285.44      A    O  
ATOM   1173  CB  LYS A  77     -61.943   8.388 -31.431  1.00285.44      A    C  
ATOM   1174  CG  LYS A  77     -63.300   8.899 -31.947  1.00285.44      A    C  
ATOM   1175  CD  LYS A  77     -63.475  10.422 -31.944  1.00285.44      A    C  
ATOM   1176  CE  LYS A  77     -64.446  10.901 -30.863  1.00285.44      A    C  
ATOM   1177  NZ  LYS A  77     -64.132  12.287 -30.451  1.00285.44      A    N1+
ATOM   1178  HN  LYS A  77     -62.639   7.781 -28.193  1.00101.58      A    H  
ATOM   1179  HA  LYS A  77     -60.648   8.297 -29.658  1.00101.58      A    H  
ATOM   1180  HB1 LYS A  77     -61.804   7.369 -31.720  1.00101.58      A    H  
ATOM   1181  HB2 LYS A  77     -61.180   8.985 -31.909  1.00101.58      A    H  
ATOM   1182  HG1 LYS A  77     -64.058   8.450 -31.318  1.00101.58      A    H  
ATOM   1183  HG2 LYS A  77     -63.457   8.564 -32.969  1.00101.58      A    H  
ATOM   1184  HD1 LYS A  77     -63.792  10.786 -32.924  1.00101.58      A    H  
ATOM   1185  HD2 LYS A  77     -62.516  10.870 -31.723  1.00101.58      A    H  
ATOM   1186  HE1 LYS A  77     -64.353  10.253 -30.009  1.00101.58      A    H  
ATOM   1187  HE2 LYS A  77     -65.467  10.891 -31.213  1.00101.58      A    H  
ATOM   1188  HZ1 LYS A  77     -64.059  12.898 -31.289  1.00101.58      A    H  
ATOM   1189  HZ2 LYS A  77     -63.228  12.311 -29.942  1.00101.58      A    H  
ATOM   1190  HZ3 LYS A  77     -64.881  12.659 -29.832  1.00101.58      A    H  
ATOM   1191  N   ALA A  78     -63.148   9.626 -28.448  1.00103.80      A    N  
ATOM   1192  CA  ALA A  78     -63.790  10.775 -27.892  1.00103.80      A    C  
ATOM   1193  C   ALA A  78     -62.680  11.628 -27.421  1.00103.80      A    C  
ATOM   1194  O   ALA A  78     -62.040  11.376 -26.400  1.00103.80      A    O  
ATOM   1195  CB  ALA A  78     -64.708  10.445 -26.702  1.00103.80      A    C  
ATOM   1196  HN  ALA A  78     -63.415   8.741 -28.129  1.00101.58      A    H  
ATOM   1197  HA  ALA A  78     -64.343  11.315 -28.640  1.00101.58      A    H  
ATOM   1198  HB1 ALA A  78     -65.675  10.116 -27.072  1.00101.58      A    H  
ATOM   1199  HB2 ALA A  78     -64.855  11.327 -26.102  1.00101.58      A    H  
ATOM   1200  HB3 ALA A  78     -64.268   9.639 -26.143  1.00101.58      A    H  
ATOM   1201  N   PHE A  79     -62.438  12.675 -28.215  1.00258.77      A    N  
ATOM   1202  CA  PHE A  79     -61.320  13.522 -28.028  1.00258.77      A    C  
ATOM   1203  C   PHE A  79     -61.389  14.396 -29.228  1.00258.77      A    C  
ATOM   1204  O   PHE A  79     -61.079  13.964 -30.337  1.00258.77      A    O  
ATOM   1205  CB  PHE A  79     -60.050  12.643 -28.066  1.00258.77      A    C  
ATOM   1206  CG  PHE A  79     -58.745  13.370 -28.057  1.00258.77      A    C  
ATOM   1207  CD1 PHE A  79     -58.250  13.959 -26.914  1.00258.77      A    C  
ATOM   1208  CD2 PHE A  79     -57.981  13.402 -29.203  1.00258.77      A    C  
ATOM   1209  CE1 PHE A  79     -57.033  14.601 -26.934  1.00258.77      A    C  
ATOM   1210  CE2 PHE A  79     -56.762  14.037 -29.229  1.00258.77      A    C  
ATOM   1211  CZ  PHE A  79     -56.290  14.642 -28.090  1.00258.77      A    C  
ATOM   1212  HN  PHE A  79     -63.061  12.870 -28.943  1.00101.58      A    H  
ATOM   1213  HA  PHE A  79     -61.422  14.059 -27.117  1.00101.58      A    H  
ATOM   1214  HB1 PHE A  79     -60.094  12.021 -28.945  1.00101.58      A    H  
ATOM   1215  HB2 PHE A  79     -60.062  12.006 -27.207  1.00101.58      A    H  
ATOM   1216  HD1 PHE A  79     -58.834  13.895 -26.031  1.00101.58      A    H  
ATOM   1217  HD2 PHE A  79     -58.374  12.958 -30.110  1.00101.58      A    H  
ATOM   1218  HE1 PHE A  79     -56.649  15.096 -26.061  1.00101.58      A    H  
ATOM   1219  HE2 PHE A  79     -56.166  14.058 -30.139  1.00101.58      A    H  
ATOM   1220  HZ  PHE A  79     -55.329  15.155 -28.103  1.00101.58      A    H  
ATOM   1221  N   ASP A  80     -61.817  15.654 -29.044  1.00184.39      A    N  
ATOM   1222  CA  ASP A  80     -61.868  16.560 -30.149  1.00184.39      A    C  
ATOM   1223  C   ASP A  80     -60.510  17.146 -30.111  1.00184.39      A    C  
ATOM   1224  O   ASP A  80     -60.357  18.368 -30.083  1.00184.39      A    O  
ATOM   1225  CB  ASP A  80     -62.885  17.682 -29.890  1.00184.39      A    C  
ATOM   1226  CG  ASP A  80     -62.955  18.586 -31.105  1.00184.39      A    C  
ATOM   1227  OD1 ASP A  80     -62.210  18.324 -32.085  1.00184.39      A    O  
ATOM   1228  OD2 ASP A  80     -63.766  19.550 -31.071  1.00184.39      A    O1-
ATOM   1229  HN  ASP A  80     -62.095  15.952 -28.153  1.00101.58      A    H  
ATOM   1230  HA  ASP A  80     -62.055  16.036 -31.075  1.00101.58      A    H  
ATOM   1231  HB1 ASP A  80     -62.573  18.267 -29.038  1.00101.58      A    H  
ATOM   1232  HB2 ASP A  80     -63.863  17.257 -29.706  1.00101.58      A    H  
ATOM   1233  N   LEU A  81     -59.510  16.240 -30.235  1.00208.90      A    N  
ATOM   1234  CA  LEU A  81     -58.174  16.526 -29.826  1.00208.90      A    C  
ATOM   1235  C   LEU A  81     -58.387  17.288 -28.578  1.00208.90      A    C  
ATOM   1236  O   LEU A  81     -58.055  18.464 -28.448  1.00208.90      A    O  
ATOM   1237  CB  LEU A  81     -57.303  17.303 -30.829  1.00208.90      A    C  
ATOM   1238  CG  LEU A  81     -56.878  16.421 -32.019  1.00208.90      A    C  
ATOM   1239  CD1 LEU A  81     -58.074  16.096 -32.924  1.00208.90      A    C  
ATOM   1240  CD2 LEU A  81     -55.669  16.993 -32.772  1.00208.90      A    C  
ATOM   1241  HN  LEU A  81     -59.714  15.357 -30.606  1.00101.58      A    H  
ATOM   1242  HA  LEU A  81     -57.720  15.602 -29.558  1.00101.58      A    H  
ATOM   1243  HB1 LEU A  81     -56.419  17.667 -30.325  1.00101.58      A    H  
ATOM   1244  HB2 LEU A  81     -57.871  18.147 -31.199  1.00101.58      A    H  
ATOM   1245  HG  LEU A  81     -56.556  15.471 -31.616  1.00101.58      A    H  
ATOM   1246 HD11 LEU A  81     -58.361  16.987 -33.463  1.00101.58      A    H  
ATOM   1247 HD12 LEU A  81     -58.911  15.763 -32.325  1.00101.58      A    H  
ATOM   1248 HD13 LEU A  81     -57.811  15.320 -33.636  1.00101.58      A    H  
ATOM   1249 HD21 LEU A  81     -55.883  18.013 -33.058  1.00101.58      A    H  
ATOM   1250 HD22 LEU A  81     -55.480  16.409 -33.664  1.00101.58      A    H  
ATOM   1251 HD23 LEU A  81     -54.785  16.979 -32.142  1.00101.58      A    H  
ATOM   1252  N   PHE A  82     -58.993  16.566 -27.626  1.00170.92      A    N  
ATOM   1253  CA  PHE A  82     -59.461  17.111 -26.405  1.00170.92      A    C  
ATOM   1254  C   PHE A  82     -58.262  17.523 -25.639  1.00170.92      A    C  
ATOM   1255  O   PHE A  82     -57.516  16.716 -25.083  1.00170.92      A    O  
ATOM   1256  CB  PHE A  82     -60.316  16.101 -25.660  1.00170.92      A    C  
ATOM   1257  CG  PHE A  82     -61.102  16.738 -24.567  1.00170.92      A    C  
ATOM   1258  CD1 PHE A  82     -60.564  17.018 -23.331  1.00170.92      A    C  
ATOM   1259  CD2 PHE A  82     -62.415  17.061 -24.801  1.00170.92      A    C  
ATOM   1260  CE1 PHE A  82     -61.328  17.596 -22.345  1.00170.92      A    C  
ATOM   1261  CE2 PHE A  82     -63.186  17.639 -23.824  1.00170.92      A    C  
ATOM   1262  CZ  PHE A  82     -62.643  17.902 -22.590  1.00170.92      A    C  
ATOM   1263  HN  PHE A  82     -59.126  15.610 -27.786  1.00101.58      A    H  
ATOM   1264  HA  PHE A  82     -60.050  17.990 -26.633  1.00101.58      A    H  
ATOM   1265  HB1 PHE A  82     -59.706  15.367 -25.259  1.00101.58      A    H  
ATOM   1266  HB2 PHE A  82     -60.994  15.660 -26.347  1.00101.58      A    H  
ATOM   1267  HD1 PHE A  82     -59.518  16.815 -23.145  1.00101.58      A    H  
ATOM   1268  HD2 PHE A  82     -62.852  16.862 -25.773  1.00101.58      A    H  
ATOM   1269  HE1 PHE A  82     -60.891  17.811 -21.373  1.00101.58      A    H  
ATOM   1270  HE2 PHE A  82     -64.228  17.880 -24.023  1.00101.58      A    H  
ATOM   1271  HZ  PHE A  82     -63.251  18.359 -21.813  1.00101.58      A    H  
ATOM   1272  N   LYS A  83     -58.078  18.852 -25.630  1.00 91.21      A    N  
ATOM   1273  CA  LYS A  83     -56.944  19.498 -25.064  1.00 91.21      A    C  
ATOM   1274  C   LYS A  83     -57.337  19.949 -23.702  1.00 91.21      A    C  
ATOM   1275  O   LYS A  83     -58.240  20.768 -23.535  1.00 91.21      A    O  
ATOM   1276  CB  LYS A  83     -56.572  20.740 -25.899  1.00 91.21      A    C  
ATOM   1277  CG  LYS A  83     -55.320  21.525 -25.504  1.00 91.21      A    C  
ATOM   1278  CD  LYS A  83     -54.945  22.535 -26.596  1.00 91.21      A    C  
ATOM   1279  CE  LYS A  83     -53.757  23.437 -26.260  1.00 91.21      A    C  
ATOM   1280  NZ  LYS A  83     -53.522  24.393 -27.366  1.00 91.21      A    N1+
ATOM   1281  HN  LYS A  83     -58.769  19.414 -26.039  1.00101.58      A    H  
ATOM   1282  HA  LYS A  83     -56.115  18.807 -25.011  1.00101.58      A    H  
ATOM   1283  HB1 LYS A  83     -57.421  21.416 -25.867  1.00101.58      A    H  
ATOM   1284  HB2 LYS A  83     -56.453  20.419 -26.925  1.00101.58      A    H  
ATOM   1285  HG1 LYS A  83     -54.498  20.831 -25.362  1.00101.58      A    H  
ATOM   1286  HG2 LYS A  83     -55.500  22.053 -24.570  1.00101.58      A    H  
ATOM   1287  HD1 LYS A  83     -55.809  23.164 -26.794  1.00101.58      A    H  
ATOM   1288  HD2 LYS A  83     -54.705  21.999 -27.510  1.00101.58      A    H  
ATOM   1289  HE1 LYS A  83     -52.869  22.833 -26.117  1.00101.58      A    H  
ATOM   1290  HE2 LYS A  83     -53.967  23.989 -25.351  1.00101.58      A    H  
ATOM   1291  HZ1 LYS A  83     -53.324  23.878 -28.248  1.00101.58      A    H  
ATOM   1292  HZ2 LYS A  83     -52.710  25.003 -27.145  1.00101.58      A    H  
ATOM   1293  HZ3 LYS A  83     -54.362  24.990 -27.507  1.00101.58      A    H  
ATOM   1294  N   TYR A  84     -56.657  19.401 -22.682  1.00139.77      A    N  
ATOM   1295  CA  TYR A  84     -56.931  19.807 -21.343  1.00139.77      A    C  
ATOM   1296  C   TYR A  84     -56.113  21.031 -21.096  1.00139.77      A    C  
ATOM   1297  O   TYR A  84     -55.054  21.215 -21.696  1.00139.77      A    O  
ATOM   1298  CB  TYR A  84     -56.629  18.755 -20.280  1.00139.77      A    C  
ATOM   1299  CG  TYR A  84     -57.660  17.692 -20.370  1.00139.77      A    C  
ATOM   1300  CD1 TYR A  84     -57.622  16.737 -21.353  1.00139.77      A    C  
ATOM   1301  CD2 TYR A  84     -58.690  17.666 -19.463  1.00139.77      A    C  
ATOM   1302  CE1 TYR A  84     -58.577  15.755 -21.402  1.00139.77      A    C  
ATOM   1303  CE2 TYR A  84     -59.653  16.687 -19.504  1.00139.77      A    C  
ATOM   1304  CZ  TYR A  84     -59.596  15.727 -20.483  1.00139.77      A    C  
ATOM   1305  OH  TYR A  84     -60.575  14.716 -20.542  1.00139.77      A    O  
ATOM   1306  HN  TYR A  84     -55.972  18.722 -22.858  1.00101.58      A    H  
ATOM   1307  HA  TYR A  84     -57.979  20.077 -21.293  1.00101.58      A    H  
ATOM   1308  HB1 TYR A  84     -56.639  19.196 -19.296  1.00101.58      A    H  
ATOM   1309  HB2 TYR A  84     -55.666  18.353 -20.486  1.00101.58      A    H  
ATOM   1310  HD1 TYR A  84     -56.826  16.759 -22.087  1.00101.58      A    H  
ATOM   1311  HD2 TYR A  84     -58.738  18.426 -18.692  1.00101.58      A    H  
ATOM   1312  HE1 TYR A  84     -58.522  14.983 -22.146  1.00101.58      A    H  
ATOM   1313  HE2 TYR A  84     -60.457  16.685 -18.797  1.00101.58      A    H  
ATOM   1314  HH  TYR A  84     -60.151  13.867 -20.688  1.00101.58      A    H  
ATOM   1315  N   SER A  85     -56.627  21.955 -20.265  1.00 74.69      A    N  
ATOM   1316  CA  SER A  85     -55.874  23.147 -20.029  1.00 74.69      A    C  
ATOM   1317  C   SER A  85     -55.115  22.984 -18.759  1.00 74.69      A    C  
ATOM   1318  O   SER A  85     -55.630  22.459 -17.771  1.00 74.69      A    O  
ATOM   1319  CB  SER A  85     -56.747  24.407 -19.875  1.00 74.69      A    C  
ATOM   1320  OG  SER A  85     -55.929  25.546 -19.644  1.00 74.69      A    O  
ATOM   1321  HN  SER A  85     -57.495  21.815 -19.832  1.00101.58      A    H  
ATOM   1322  HA  SER A  85     -55.177  23.281 -20.845  1.00101.58      A    H  
ATOM   1323  HB1 SER A  85     -57.412  24.281 -19.033  1.00101.58      A    H  
ATOM   1324  HB2 SER A  85     -57.329  24.567 -20.774  1.00101.58      A    H  
ATOM   1325  HG  SER A  85     -56.444  26.226 -19.203  1.00101.58      A    H  
ATOM   1326  N   GLY A  86     -53.841  23.424 -18.768  1.00 58.11      A    N  
ATOM   1327  CA  GLY A  86     -53.091  23.357 -17.555  1.00 58.11      A    C  
ATOM   1328  C   GLY A  86     -53.414  24.628 -16.853  1.00 58.11      A    C  
ATOM   1329  O   GLY A  86     -52.661  25.599 -16.900  1.00 58.11      A    O  
ATOM   1330  HN  GLY A  86     -53.443  23.781 -19.589  1.00101.58      A    H  
ATOM   1331  HA1 GLY A  86     -52.035  23.312 -17.764  1.00101.58      A    H  
ATOM   1332  HA2 GLY A  86     -53.403  22.503 -16.967  1.00101.58      A    H  
ATOM   1333  N   LYS A  87     -54.573  24.637 -16.175  1.00168.59      A    N  
ATOM   1334  CA  LYS A  87     -55.023  25.807 -15.490  1.00168.59      A    C  
ATOM   1335  C   LYS A  87     -55.943  25.301 -14.436  1.00168.59      A    C  
ATOM   1336  O   LYS A  87     -55.915  25.752 -13.291  1.00168.59      A    O  
ATOM   1337  CB  LYS A  87     -55.832  26.733 -16.416  1.00168.59      A    C  
ATOM   1338  CG  LYS A  87     -56.207  28.086 -15.806  1.00168.59      A    C  
ATOM   1339  CD  LYS A  87     -56.704  29.093 -16.849  1.00168.59      A    C  
ATOM   1340  CE  LYS A  87     -57.110  30.447 -16.263  1.00168.59      A    C  
ATOM   1341  NZ  LYS A  87     -57.574  31.347 -17.344  1.00168.59      A    N1+
ATOM   1342  HN  LYS A  87     -55.121  23.825 -16.150  1.00101.58      A    H  
ATOM   1343  HA  LYS A  87     -54.180  26.319 -15.051  1.00101.58      A    H  
ATOM   1344  HB1 LYS A  87     -56.742  26.218 -16.705  1.00101.58      A    H  
ATOM   1345  HB2 LYS A  87     -55.246  26.909 -17.309  1.00101.58      A    H  
ATOM   1346  HG1 LYS A  87     -55.334  28.502 -15.312  1.00101.58      A    H  
ATOM   1347  HG2 LYS A  87     -56.983  27.940 -15.059  1.00101.58      A    H  
ATOM   1348  HD1 LYS A  87     -57.560  28.664 -17.364  1.00101.58      A    H  
ATOM   1349  HD2 LYS A  87     -55.920  29.264 -17.582  1.00101.58      A    H  
ATOM   1350  HE1 LYS A  87     -56.259  30.898 -15.766  1.00101.58      A    H  
ATOM   1351  HE2 LYS A  87     -57.912  30.307 -15.547  1.00101.58      A    H  
ATOM   1352  HZ1 LYS A  87     -58.402  30.936 -17.820  1.00101.58      A    H  
ATOM   1353  HZ2 LYS A  87     -56.818  31.484 -18.045  1.00101.58      A    H  
ATOM   1354  HZ3 LYS A  87     -57.838  32.273 -16.950  1.00101.58      A    H  
ATOM   1355  N   GLN A  88     -56.797  24.333 -14.826  1.00134.41      A    N  
ATOM   1356  CA  GLN A  88     -57.737  23.780 -13.902  1.00134.41      A    C  
ATOM   1357  C   GLN A  88     -57.583  22.288 -13.901  1.00134.41      A    C  
ATOM   1358  O   GLN A  88     -58.289  21.601 -13.164  1.00134.41      A    O  
ATOM   1359  CB  GLN A  88     -59.189  24.044 -14.335  1.00134.41      A    C  
ATOM   1360  CG  GLN A  88     -59.578  25.521 -14.408  1.00134.41      A    C  
ATOM   1361  CD  GLN A  88     -61.022  25.573 -14.886  1.00134.41      A    C  
ATOM   1362  NE2 GLN A  88     -61.625  24.373 -15.102  1.00134.41      A    N  
ATOM   1363  OE1 GLN A  88     -61.596  26.645 -15.071  1.00134.41      A    O  
ATOM   1364  HN  GLN A  88     -56.773  24.006 -15.750  1.00101.58      A    H  
ATOM   1365  HA  GLN A  88     -57.554  24.183 -12.916  1.00101.58      A    H  
ATOM   1366  HB1 GLN A  88     -59.855  23.543 -13.637  1.00101.58      A    H  
ATOM   1367  HB2 GLN A  88     -59.328  23.606 -15.317  1.00101.58      A    H  
ATOM   1368  HG1 GLN A  88     -58.948  26.042 -15.117  1.00101.58      A    H  
ATOM   1369  HG2 GLN A  88     -59.498  25.979 -13.427  1.00101.58      A    H  
ATOM   1370 HE21 GLN A  88     -61.121  23.555 -14.946  1.00101.58      A    H  
ATOM   1371 HE22 GLN A  88     -62.555  24.379 -15.411  1.00101.58      A    H  
ATOM   1372  N   SER A  89     -56.650  21.740 -14.711  1.00151.67      A    N  
ATOM   1373  CA  SER A  89     -56.533  20.309 -14.783  1.00151.67      A    C  
ATOM   1374  C   SER A  89     -55.097  19.976 -14.506  1.00151.67      A    C  
ATOM   1375  O   SER A  89     -54.443  19.278 -15.270  1.00151.67      A    O  
ATOM   1376  CB  SER A  89     -56.917  19.863 -16.203  1.00151.67      A    C  
ATOM   1377  OG  SER A  89     -57.296  18.500 -16.230  1.00151.67      A    O  
ATOM   1378  HN  SER A  89     -56.059  22.312 -15.244  1.00101.58      A    H  
ATOM   1379  HA  SER A  89     -57.180  19.852 -14.051  1.00101.58      A    H  
ATOM   1380  HB1 SER A  89     -56.072  20.002 -16.861  1.00101.58      A    H  
ATOM   1381  HB2 SER A  89     -57.746  20.459 -16.553  1.00101.58      A    H  
ATOM   1382  HG  SER A  89     -58.253  18.433 -16.196  1.00101.58      A    H  
ATOM   1383  N   TYR A  90     -54.614  20.420 -13.341  1.00200.65      A    N  
ATOM   1384  CA  TYR A  90     -53.276  20.286 -12.855  1.00200.65      A    C  
ATOM   1385  C   TYR A  90     -53.472  19.477 -11.618  1.00200.65      A    C  
ATOM   1386  O   TYR A  90     -54.325  19.816 -10.804  1.00200.65      A    O  
ATOM   1387  CB  TYR A  90     -52.769  21.664 -12.375  1.00200.65      A    C  
ATOM   1388  CG  TYR A  90     -51.461  21.607 -11.663  1.00200.65      A    C  
ATOM   1389  CD1 TYR A  90     -51.378  21.160 -10.365  1.00200.65      A    C  
ATOM   1390  CD2 TYR A  90     -50.314  22.015 -12.291  1.00200.65      A    C  
ATOM   1391  CE1 TYR A  90     -50.166  21.118  -9.716  1.00200.65      A    C  
ATOM   1392  CE2 TYR A  90     -49.099  21.977 -11.653  1.00200.65      A    C  
ATOM   1393  CZ  TYR A  90     -49.023  21.527 -10.361  1.00200.65      A    C  
ATOM   1394  OH  TYR A  90     -47.779  21.488  -9.699  1.00200.65      A    O  
ATOM   1395  HN  TYR A  90     -55.246  20.888 -12.756  1.00101.58      A    H  
ATOM   1396  HA  TYR A  90     -52.621  19.813 -13.571  1.00101.58      A    H  
ATOM   1397  HB1 TYR A  90     -53.499  22.080 -11.695  1.00101.58      A    H  
ATOM   1398  HB2 TYR A  90     -52.679  22.326 -13.222  1.00101.58      A    H  
ATOM   1399  HD1 TYR A  90     -52.278  20.823  -9.863  1.00101.58      A    H  
ATOM   1400  HD2 TYR A  90     -50.372  22.416 -13.298  1.00101.58      A    H  
ATOM   1401  HE1 TYR A  90     -50.102  20.797  -8.711  1.00101.58      A    H  
ATOM   1402  HE2 TYR A  90     -48.213  22.327 -12.138  1.00101.58      A    H  
ATOM   1403  HH  TYR A  90     -47.366  22.353  -9.746  1.00101.58      A    H  
ATOM   1404  N   LEU A  91     -52.730  18.374 -11.424  1.00153.52      A    N  
ATOM   1405  CA  LEU A  91     -53.008  17.640 -10.221  1.00153.52      A    C  
ATOM   1406  C   LEU A  91     -51.918  17.969  -9.253  1.00153.52      A    C  
ATOM   1407  O   LEU A  91     -50.805  17.472  -9.403  1.00153.52      A    O  
ATOM   1408  CB  LEU A  91     -53.017  16.113 -10.456  1.00153.52      A    C  
ATOM   1409  CG  LEU A  91     -53.526  15.215  -9.306  1.00153.52      A    C  
ATOM   1410  CD1 LEU A  91     -53.464  13.733  -9.711  1.00153.52      A    C  
ATOM   1411  CD2 LEU A  91     -52.802  15.474  -7.970  1.00153.52      A    C  
ATOM   1412  HN  LEU A  91     -52.043  18.090 -12.061  1.00101.58      A    H  
ATOM   1413  HA  LEU A  91     -53.955  17.956  -9.824  1.00101.58      A    H  
ATOM   1414  HB1 LEU A  91     -52.004  15.813 -10.681  1.00101.58      A    H  
ATOM   1415  HB2 LEU A  91     -53.619  15.912 -11.320  1.00101.58      A    H  
ATOM   1416  HG  LEU A  91     -54.530  15.493  -9.183  1.00101.58      A    H  
ATOM   1417 HD11 LEU A  91     -52.461  13.354  -9.591  1.00101.58      A    H  
ATOM   1418 HD12 LEU A  91     -53.743  13.628 -10.750  1.00101.58      A    H  
ATOM   1419 HD13 LEU A  91     -54.147  13.157  -9.126  1.00101.58      A    H  
ATOM   1420 HD21 LEU A  91     -51.822  15.014  -7.979  1.00101.58      A    H  
ATOM   1421 HD22 LEU A  91     -53.368  15.131  -7.122  1.00101.58      A    H  
ATOM   1422 HD23 LEU A  91     -52.662  16.543  -7.864  1.00101.58      A    H  
ATOM   1423  N   GLY A  92     -52.185  18.891  -8.294  1.00 65.14      A    N  
ATOM   1424  CA  GLY A  92     -51.229  19.239  -7.267  1.00 65.14      A    C  
ATOM   1425  C   GLY A  92     -51.148  18.208  -6.192  1.00 65.14      A    C  
ATOM   1426  O   GLY A  92     -50.057  17.821  -5.780  1.00 65.14      A    O  
ATOM   1427  HN  GLY A  92     -53.059  19.335  -8.301  1.00101.58      A    H  
ATOM   1428  HA1 GLY A  92     -51.505  20.171  -6.818  1.00101.58      A    H  
ATOM   1429  HA2 GLY A  92     -50.253  19.312  -7.700  1.00101.58      A    H  
ATOM   1430  N   SER A  93     -52.306  17.755  -5.680  1.00 83.32      A    N  
ATOM   1431  CA  SER A  93     -52.259  16.818  -4.598  1.00 83.32      A    C  
ATOM   1432  C   SER A  93     -53.198  15.718  -4.926  1.00 83.32      A    C  
ATOM   1433  O   SER A  93     -54.365  15.947  -5.234  1.00 83.32      A    O  
ATOM   1434  CB  SER A  93     -52.707  17.422  -3.258  1.00 83.32      A    C  
ATOM   1435  OG  SER A  93     -52.635  16.443  -2.234  1.00 83.32      A    O  
ATOM   1436  HN  SER A  93     -53.165  18.060  -6.040  1.00101.58      A    H  
ATOM   1437  HA  SER A  93     -51.273  16.415  -4.523  1.00101.58      A    H  
ATOM   1438  HB1 SER A  93     -53.721  17.760  -3.336  1.00101.58      A    H  
ATOM   1439  HB2 SER A  93     -52.068  18.255  -2.995  1.00101.58      A    H  
ATOM   1440  HG  SER A  93     -52.389  15.597  -2.616  1.00101.58      A    H  
ATOM   1441  N   ILE A  94     -52.695  14.477  -4.877  1.00100.43      A    N  
ATOM   1442  CA  ILE A  94     -53.515  13.346  -5.158  1.00100.43      A    C  
ATOM   1443  C   ILE A  94     -53.333  12.406  -4.013  1.00100.43      A    C  
ATOM   1444  O   ILE A  94     -52.208  12.128  -3.606  1.00100.43      A    O  
ATOM   1445  CB  ILE A  94     -53.073  12.629  -6.406  1.00100.43      A    C  
ATOM   1446  CG1 ILE A  94     -53.960  11.412  -6.702  1.00100.43      A    C  
ATOM   1447  CG2 ILE A  94     -51.578  12.295  -6.269  1.00100.43      A    C  
ATOM   1448  CD1 ILE A  94     -53.639  10.761  -8.047  1.00100.43      A    C  
ATOM   1449  HN  ILE A  94     -51.752  14.346  -4.645  1.00101.58      A    H  
ATOM   1450  HA  ILE A  94     -54.540  13.655  -5.226  1.00101.58      A    H  
ATOM   1451  HB  ILE A  94     -53.167  13.306  -7.213  1.00101.58      A    H  
ATOM   1452 HG11 ILE A  94     -54.971  11.737  -6.689  1.00101.58      A    H  
ATOM   1453 HG12 ILE A  94     -53.822  10.696  -5.914  1.00101.58      A    H  
ATOM   1454 HG21 ILE A  94     -51.468  11.786  -5.336  1.00101.58      A    H  
ATOM   1455 HG22 ILE A  94     -51.000  13.211  -6.263  1.00101.58      A    H  
ATOM   1456 HG23 ILE A  94     -51.241  11.668  -7.074  1.00101.58      A    H  
ATOM   1457 HD11 ILE A  94     -52.696  11.110  -8.404  1.00101.58      A    H  
ATOM   1458 HD12 ILE A  94     -54.364  10.987  -8.794  1.00101.58      A    H  
ATOM   1459 HD13 ILE A  94     -53.571   9.680  -7.932  1.00101.58      A    H  
ATOM   1460  N   ASP A  95     -54.436  11.897  -3.438  1.00 85.83      A    N  
ATOM   1461  CA  ASP A  95     -54.275  10.976  -2.352  1.00 85.83      A    C  
ATOM   1462  C   ASP A  95     -54.515   9.615  -2.919  1.00 85.83      A    C  
ATOM   1463  O   ASP A  95     -55.488   9.408  -3.643  1.00 85.83      A    O  
ATOM   1464  CB  ASP A  95     -55.266  11.196  -1.197  1.00 85.83      A    C  
ATOM   1465  CG  ASP A  95     -54.729  10.432   0.003  1.00 85.83      A    C  
ATOM   1466  OD1 ASP A  95     -53.747   9.665  -0.182  1.00 85.83      A    O  
ATOM   1467  OD2 ASP A  95     -55.280  10.615   1.121  1.00 85.83      A    O1-
ATOM   1468  HN  ASP A  95     -55.329  12.149  -3.754  1.00101.58      A    H  
ATOM   1469  HA  ASP A  95     -53.279  11.026  -2.005  1.00101.58      A    H  
ATOM   1470  HB1 ASP A  95     -56.237  10.807  -1.458  1.00101.58      A    H  
ATOM   1471  HB2 ASP A  95     -55.332  12.249  -0.959  1.00101.58      A    H  
ATOM   1472  N   ILE A  96     -53.619   8.650  -2.626  1.00 42.80      A    N  
ATOM   1473  CA  ILE A  96     -53.792   7.345  -3.200  1.00 42.80      A    C  
ATOM   1474  C   ILE A  96     -53.782   6.320  -2.112  1.00 42.80      A    C  
ATOM   1475  O   ILE A  96     -53.091   6.468  -1.106  1.00 42.80      A    O  
ATOM   1476  CB  ILE A  96     -52.710   6.988  -4.180  1.00 42.80      A    C  
ATOM   1477  CG1 ILE A  96     -52.693   7.996  -5.342  1.00 42.80      A    C  
ATOM   1478  CG2 ILE A  96     -52.936   5.538  -4.636  1.00 42.80      A    C  
ATOM   1479  CD1 ILE A  96     -51.458   7.884  -6.236  1.00 42.80      A    C  
ATOM   1480  HN  ILE A  96     -52.863   8.836  -2.031  1.00101.58      A    H  
ATOM   1481  HA  ILE A  96     -54.743   7.323  -3.695  1.00101.58      A    H  
ATOM   1482  HB  ILE A  96     -51.766   7.039  -3.637  1.00101.58      A    H  
ATOM   1483 HG11 ILE A  96     -52.702   8.984  -4.905  1.00101.58      A    H  
ATOM   1484 HG12 ILE A  96     -53.584   7.872  -5.948  1.00101.58      A    H  
ATOM   1485 HG21 ILE A  96     -52.165   5.283  -5.317  1.00101.58      A    H  
ATOM   1486 HG22 ILE A  96     -53.897   5.468  -5.126  1.00101.58      A    H  
ATOM   1487 HG23 ILE A  96     -52.930   4.875  -3.778  1.00101.58      A    H  
ATOM   1488 HD11 ILE A  96     -50.625   7.582  -5.645  1.00101.58      A    H  
ATOM   1489 HD12 ILE A  96     -51.266   8.837  -6.704  1.00101.58      A    H  
ATOM   1490 HD13 ILE A  96     -51.630   7.155  -7.011  1.00101.58      A    H  
ATOM   1491  N   ASP A  97     -54.585   5.249  -2.288  1.00 76.25      A    N  
ATOM   1492  CA  ASP A  97     -54.638   4.199  -1.314  1.00 76.25      A    C  
ATOM   1493  C   ASP A  97     -53.751   3.099  -1.798  1.00 76.25      A    C  
ATOM   1494  O   ASP A  97     -54.191   2.211  -2.524  1.00 76.25      A    O  
ATOM   1495  CB  ASP A  97     -56.040   3.592  -1.135  1.00 76.25      A    C  
ATOM   1496  CG  ASP A  97     -55.996   2.647   0.058  1.00 76.25      A    C  
ATOM   1497  OD1 ASP A  97     -54.884   2.450   0.618  1.00 76.25      A    O  
ATOM   1498  OD2 ASP A  97     -57.075   2.113   0.430  1.00 76.25      A    O1-
ATOM   1499  HN  ASP A  97     -55.140   5.189  -3.094  1.00101.58      A    H  
ATOM   1500  HA  ASP A  97     -54.272   4.576  -0.370  1.00101.58      A    H  
ATOM   1501  HB1 ASP A  97     -56.285   3.014  -2.000  1.00101.58      A    H  
ATOM   1502  HB2 ASP A  97     -56.758   4.343  -0.985  1.00101.58      A    H  
ATOM   1503  N   ILE A  98     -52.472   3.121  -1.382  1.00 52.02      A    N  
ATOM   1504  CA  ILE A  98     -51.538   2.130  -1.824  1.00 52.02      A    C  
ATOM   1505  C   ILE A  98     -51.750   0.886  -1.021  1.00 52.02      A    C  
ATOM   1506  O   ILE A  98     -51.924   0.944   0.198  1.00 52.02      A    O  
ATOM   1507  CB  ILE A  98     -50.106   2.538  -1.640  1.00 52.02      A    C  
ATOM   1508  CG1 ILE A  98     -49.167   1.516  -2.299  1.00 52.02      A    C  
ATOM   1509  CG2 ILE A  98     -49.855   2.746  -0.137  1.00 52.02      A    C  
ATOM   1510  CD1 ILE A  98     -47.718   1.993  -2.400  1.00 52.02      A    C  
ATOM   1511  HN  ILE A  98     -52.176   3.828  -0.772  1.00101.58      A    H  
ATOM   1512  HA  ILE A  98     -51.746   1.913  -2.843  1.00101.58      A    H  
ATOM   1513  HB  ILE A  98     -49.994   3.479  -2.136  1.00101.58      A    H  
ATOM   1514 HG11 ILE A  98     -49.514   1.266  -3.290  1.00101.58      A    H  
ATOM   1515 HG12 ILE A  98     -49.186   0.618  -1.700  1.00101.58      A    H  
ATOM   1516 HG21 ILE A  98     -48.864   3.140   0.032  1.00101.58      A    H  
ATOM   1517 HG22 ILE A  98     -49.952   1.802   0.378  1.00101.58      A    H  
ATOM   1518 HG23 ILE A  98     -50.585   3.437   0.265  1.00101.58      A    H  
ATOM   1519 HD11 ILE A  98     -47.686   2.976  -2.849  1.00101.58      A    H  
ATOM   1520 HD12 ILE A  98     -47.138   1.307  -3.013  1.00101.58      A    H  
ATOM   1521 HD13 ILE A  98     -47.275   2.035  -1.415  1.00101.58      A    H  
ATOM   1522  N   SER A  99     -51.773  -0.276  -1.703  1.00 30.57      A    N  
ATOM   1523  CA  SER A  99     -51.946  -1.527  -1.023  1.00 30.57      A    C  
ATOM   1524  C   SER A  99     -51.165  -2.561  -1.771  1.00 30.57      A    C  
ATOM   1525  O   SER A  99     -50.716  -2.320  -2.893  1.00 30.57      A    O  
ATOM   1526  CB  SER A  99     -53.408  -2.004  -0.977  1.00 30.57      A    C  
ATOM   1527  OG  SER A  99     -53.493  -3.243  -0.290  1.00 30.57      A    O  
ATOM   1528  HN  SER A  99     -51.670  -0.266  -2.678  1.00101.58      A    H  
ATOM   1529  HA  SER A  99     -51.552  -1.435  -0.019  1.00101.58      A    H  
ATOM   1530  HB1 SER A  99     -53.774  -2.138  -1.980  1.00101.58      A    H  
ATOM   1531  HB2 SER A  99     -54.020  -1.273  -0.464  1.00101.58      A    H  
ATOM   1532  HG  SER A  99     -54.377  -3.604  -0.389  1.00101.58      A    H  
ATOM   1533  N   PHE A 100     -50.957  -3.742  -1.151  1.00 52.99      A    N  
ATOM   1534  CA  PHE A 100     -50.226  -4.793  -1.800  1.00 52.99      A    C  
ATOM   1535  C   PHE A 100     -51.115  -5.447  -2.806  1.00 52.99      A    C  
ATOM   1536  O   PHE A 100     -52.299  -5.671  -2.557  1.00 52.99      A    O  
ATOM   1537  CB  PHE A 100     -49.754  -5.912  -0.853  1.00 52.99      A    C  
ATOM   1538  CG  PHE A 100     -48.594  -5.437  -0.048  1.00 52.99      A    C  
ATOM   1539  CD1 PHE A 100     -48.773  -4.667   1.078  1.00 52.99      A    C  
ATOM   1540  CD2 PHE A 100     -47.315  -5.780  -0.422  1.00 52.99      A    C  
ATOM   1541  CE1 PHE A 100     -47.687  -4.243   1.808  1.00 52.99      A    C  
ATOM   1542  CE2 PHE A 100     -46.228  -5.358   0.306  1.00 52.99      A    C  
ATOM   1543  CZ  PHE A 100     -46.414  -4.587   1.426  1.00 52.99      A    C  
ATOM   1544  HN  PHE A 100     -51.309  -3.883  -0.247  1.00101.58      A    H  
ATOM   1545  HA  PHE A 100     -49.372  -4.359  -2.289  1.00101.58      A    H  
ATOM   1546  HB1 PHE A 100     -49.464  -6.780  -1.424  1.00101.58      A    H  
ATOM   1547  HB2 PHE A 100     -50.560  -6.179  -0.183  1.00101.58      A    H  
ATOM   1548  HD1 PHE A 100     -49.777  -4.393   1.378  1.00101.58      A    H  
ATOM   1549  HD2 PHE A 100     -47.172  -6.386  -1.300  1.00101.58      A    H  
ATOM   1550  HE1 PHE A 100     -47.803  -3.674   2.700  1.00101.58      A    H  
ATOM   1551  HE2 PHE A 100     -45.223  -5.635  -0.004  1.00101.58      A    H  
ATOM   1552  HZ  PHE A 100     -45.562  -4.253   2.004  1.00101.58      A    H  
ATOM   1553  N   ARG A 101     -50.552  -5.727  -3.999  1.00 57.49      A    N  
ATOM   1554  CA  ARG A 101     -51.269  -6.397  -5.043  1.00 57.49      A    C  
ATOM   1555  C   ARG A 101     -51.509  -7.822  -4.659  1.00 57.49      A    C  
ATOM   1556  O   ARG A 101     -52.618  -8.331  -4.810  1.00 57.49      A    O  
ATOM   1557  CB  ARG A 101     -50.497  -6.408  -6.374  1.00 57.49      A    C  
ATOM   1558  CG  ARG A 101     -51.237  -7.121  -7.507  1.00 57.49      A    C  
ATOM   1559  CD  ARG A 101     -50.464  -7.133  -8.828  1.00 57.49      A    C  
ATOM   1560  NE  ARG A 101     -51.296  -7.852  -9.833  1.00 57.49      A    N  
ATOM   1561  CZ  ARG A 101     -50.896  -7.905 -11.136  1.00 57.49      A    C  
ATOM   1562  NH1 ARG A 101     -49.738  -7.294 -11.520  1.00 57.49      A    N1+
ATOM   1563  NH2 ARG A 101     -51.653  -8.573 -12.056  1.00 57.49      A    N  
ATOM   1564  HN  ARG A 101     -49.618  -5.477  -4.152  1.00101.58      A    H  
ATOM   1565  HA  ARG A 101     -52.220  -5.901  -5.177  1.00101.58      A    H  
ATOM   1566  HB1 ARG A 101     -49.579  -6.921  -6.183  1.00101.58      A    H  
ATOM   1567  HB2 ARG A 101     -50.288  -5.383  -6.668  1.00101.58      A    H  
ATOM   1568  HG1 ARG A 101     -52.193  -6.627  -7.665  1.00101.58      A    H  
ATOM   1569  HG2 ARG A 101     -51.432  -8.148  -7.208  1.00101.58      A    H  
ATOM   1570  HD1 ARG A 101     -49.533  -7.670  -8.720  1.00101.58      A    H  
ATOM   1571  HD2 ARG A 101     -50.305  -6.133  -9.166  1.00101.58      A    H  
ATOM   1572  HE  ARG A 101     -52.129  -8.284  -9.549  1.00101.58      A    H  
ATOM   1573 HH11 ARG A 101     -49.442  -7.332 -12.475  1.00101.58      A    H  
ATOM   1574 HH12 ARG A 101     -49.194  -6.813 -10.850  1.00101.58      A    H  
ATOM   1575 HH21 ARG A 101     -52.500  -9.023 -11.774  1.00101.58      A    H  
ATOM   1576 HH22 ARG A 101     -51.360  -8.612 -13.011  1.00101.58      A    H  
ATOM   1577  N   ALA A 102     -50.474  -8.505  -4.125  1.00 32.11      A    N  
ATOM   1578  CA  ALA A 102     -50.643  -9.900  -3.840  1.00 32.11      A    C  
ATOM   1579  C   ALA A 102     -50.411 -10.145  -2.384  1.00 32.11      A    C  
ATOM   1580  O   ALA A 102     -49.533  -9.546  -1.763  1.00 32.11      A    O  
ATOM   1581  CB  ALA A 102     -49.669 -10.806  -4.614  1.00 32.11      A    C  
ATOM   1582  HN  ALA A 102     -49.624  -8.056  -3.936  1.00101.58      A    H  
ATOM   1583  HA  ALA A 102     -51.662 -10.176  -4.090  1.00101.58      A    H  
ATOM   1584  HB1 ALA A 102     -49.813 -10.677  -5.680  1.00101.58      A    H  
ATOM   1585  HB2 ALA A 102     -49.839 -11.843  -4.350  1.00101.58      A    H  
ATOM   1586  HB3 ALA A 102     -48.655 -10.537  -4.357  1.00101.58      A    H  
ATOM   1587  N   ARG A 103     -51.253 -11.025  -1.806  1.00 56.18      A    N  
ATOM   1588  CA  ARG A 103     -51.193 -11.430  -0.432  1.00 56.18      A    C  
ATOM   1589  C   ARG A 103     -49.980 -12.274  -0.201  1.00 56.18      A    C  
ATOM   1590  O   ARG A 103     -49.292 -12.127   0.808  1.00 56.18      A    O  
ATOM   1591  CB  ARG A 103     -52.416 -12.272  -0.031  1.00 56.18      A    C  
ATOM   1592  CG  ARG A 103     -52.561 -13.545  -0.868  1.00 56.18      A    C  
ATOM   1593  CD  ARG A 103     -53.805 -14.374  -0.537  1.00 56.18      A    C  
ATOM   1594  NE  ARG A 103     -53.797 -15.561  -1.439  1.00 56.18      A    N  
ATOM   1595  CZ  ARG A 103     -54.832 -16.450  -1.411  1.00 56.18      A    C  
ATOM   1596  NH1 ARG A 103     -55.881 -16.251  -0.561  1.00 56.18      A    N1+
ATOM   1597  NH2 ARG A 103     -54.819 -17.538  -2.236  1.00 56.18      A    N  
ATOM   1598  HN  ARG A 103     -51.957 -11.415  -2.365  1.00101.58      A    H  
ATOM   1599  HA  ARG A 103     -51.134 -10.540   0.184  1.00101.58      A    H  
ATOM   1600  HB1 ARG A 103     -53.316 -11.676  -0.156  1.00101.58      A    H  
ATOM   1601  HB2 ARG A 103     -52.329 -12.554   1.016  1.00101.58      A    H  
ATOM   1602  HG1 ARG A 103     -51.678 -14.163  -0.718  1.00101.58      A    H  
ATOM   1603  HG2 ARG A 103     -52.602 -13.267  -1.917  1.00101.58      A    H  
ATOM   1604  HD1 ARG A 103     -54.701 -13.794  -0.717  1.00101.58      A    H  
ATOM   1605  HD2 ARG A 103     -53.771 -14.696   0.499  1.00101.58      A    H  
ATOM   1606  HE  ARG A 103     -53.043 -15.695  -2.050  1.00101.58      A    H  
ATOM   1607 HH11 ARG A 103     -55.892 -15.453   0.042  1.00101.58      A    H  
ATOM   1608 HH12 ARG A 103     -56.639 -16.903  -0.541  1.00101.58      A    H  
ATOM   1609 HH21 ARG A 103     -54.051 -17.683  -2.860  1.00101.58      A    H  
ATOM   1610 HH22 ARG A 103     -55.577 -18.190  -2.216  1.00101.58      A    H  
ATOM   1611  N   GLY A 104     -49.661 -13.156  -1.167  1.00 37.40      A    N  
ATOM   1612  CA  GLY A 104     -48.613 -14.116  -0.976  1.00 37.40      A    C  
ATOM   1613  C   GLY A 104     -47.351 -13.392  -0.665  1.00 37.40      A    C  
ATOM   1614  O   GLY A 104     -46.567 -13.847   0.166  1.00 37.40      A    O  
ATOM   1615  HN  GLY A 104     -50.155 -13.139  -2.013  1.00101.58      A    H  
ATOM   1616  HA1 GLY A 104     -48.481 -14.694  -1.878  1.00101.58      A    H  
ATOM   1617  HA2 GLY A 104     -48.869 -14.773  -0.156  1.00101.58      A    H  
ATOM   1618  N   LYS A 105     -47.102 -12.257  -1.341  1.00123.63      A    N  
ATOM   1619  CA  LYS A 105     -45.891 -11.555  -1.047  1.00123.63      A    C  
ATOM   1620  C   LYS A 105     -46.255 -10.261  -0.395  1.00123.63      A    C  
ATOM   1621  O   LYS A 105     -46.156  -9.197  -1.004  1.00123.63      A    O  
ATOM   1622  CB  LYS A 105     -45.100 -11.199  -2.315  1.00123.63      A    C  
ATOM   1623  CG  LYS A 105     -44.664 -12.419  -3.129  1.00123.63      A    C  
ATOM   1624  CD  LYS A 105     -44.223 -12.072  -4.552  1.00123.63      A    C  
ATOM   1625  CE  LYS A 105     -43.787 -13.286  -5.376  1.00123.63      A    C  
ATOM   1626  NZ  LYS A 105     -43.469 -12.868  -6.760  1.00123.63      A    N1+
ATOM   1627  HN  LYS A 105     -47.730 -11.921  -2.014  1.00101.58      A    H  
ATOM   1628  HA  LYS A 105     -45.288 -12.155  -0.380  1.00101.58      A    H  
ATOM   1629  HB1 LYS A 105     -44.217 -10.632  -2.037  1.00101.58      A    H  
ATOM   1630  HB2 LYS A 105     -45.726 -10.573  -2.936  1.00101.58      A    H  
ATOM   1631  HG1 LYS A 105     -45.502 -13.108  -3.179  1.00101.58      A    H  
ATOM   1632  HG2 LYS A 105     -43.843 -12.918  -2.619  1.00101.58      A    H  
ATOM   1633  HD1 LYS A 105     -43.397 -11.367  -4.499  1.00101.58      A    H  
ATOM   1634  HD2 LYS A 105     -45.046 -11.591  -5.073  1.00101.58      A    H  
ATOM   1635  HE1 LYS A 105     -44.588 -14.014  -5.403  1.00101.58      A    H  
ATOM   1636  HE2 LYS A 105     -42.908 -13.735  -4.926  1.00101.58      A    H  
ATOM   1637  HZ1 LYS A 105     -44.304 -12.434  -7.203  1.00101.58      A    H  
ATOM   1638  HZ2 LYS A 105     -43.180 -13.692  -7.325  1.00101.58      A    H  
ATOM   1639  HZ3 LYS A 105     -42.693 -12.176  -6.755  1.00101.58      A    H  
ATOM   1640  N   ALA A 106     -46.673 -10.307   0.881  1.00 44.14      A    N  
ATOM   1641  CA  ALA A 106     -46.960  -9.076   1.547  1.00 44.14      A    C  
ATOM   1642  C   ALA A 106     -45.938  -8.971   2.623  1.00 44.14      A    C  
ATOM   1643  O   ALA A 106     -45.733  -9.913   3.388  1.00 44.14      A    O  
ATOM   1644  CB  ALA A 106     -48.344  -9.037   2.216  1.00 44.14      A    C  
ATOM   1645  HN  ALA A 106     -46.779 -11.164   1.344  1.00101.58      A    H  
ATOM   1646  HA  ALA A 106     -46.853  -8.254   0.846  1.00101.58      A    H  
ATOM   1647  HB1 ALA A 106     -49.119  -9.119   1.464  1.00101.58      A    H  
ATOM   1648  HB2 ALA A 106     -48.465  -8.108   2.758  1.00101.58      A    H  
ATOM   1649  HB3 ALA A 106     -48.428  -9.864   2.906  1.00101.58      A    H  
ATOM   1650  N   VAL A 107     -45.247  -7.821   2.703  1.00 29.57      A    N  
ATOM   1651  CA  VAL A 107     -44.247  -7.712   3.720  1.00 29.57      A    C  
ATOM   1652  C   VAL A 107     -44.529  -6.484   4.528  1.00 29.57      A    C  
ATOM   1653  O   VAL A 107     -44.930  -5.449   3.998  1.00 29.57      A    O  
ATOM   1654  CB  VAL A 107     -42.854  -7.590   3.179  1.00 29.57      A    C  
ATOM   1655  CG1 VAL A 107     -41.889  -7.377   4.359  1.00 29.57      A    C  
ATOM   1656  CG2 VAL A 107     -42.546  -8.843   2.342  1.00 29.57      A    C  
ATOM   1657  HN  VAL A 107     -45.423  -7.081   2.085  1.00101.58      A    H  
ATOM   1658  HA  VAL A 107     -44.312  -8.581   4.359  1.00101.58      A    H  
ATOM   1659  HB  VAL A 107     -42.827  -6.716   2.527  1.00101.58      A    H  
ATOM   1660 HG11 VAL A 107     -41.836  -8.282   4.947  1.00101.58      A    H  
ATOM   1661 HG12 VAL A 107     -42.240  -6.585   4.985  1.00101.58      A    H  
ATOM   1662 HG13 VAL A 107     -40.904  -7.151   3.980  1.00101.58      A    H  
ATOM   1663 HG21 VAL A 107     -42.536  -9.717   2.978  1.00101.58      A    H  
ATOM   1664 HG22 VAL A 107     -41.577  -8.741   1.869  1.00101.58      A    H  
ATOM   1665 HG23 VAL A 107     -43.305  -8.969   1.579  1.00101.58      A    H  
ATOM   1666  N   SER A 108     -44.330  -6.601   5.855  1.00 41.84      A    N  
ATOM   1667  CA  SER A 108     -44.552  -5.561   6.818  1.00 41.84      A    C  
ATOM   1668  C   SER A 108     -43.443  -4.557   6.749  1.00 41.84      A    C  
ATOM   1669  O   SER A 108     -43.544  -3.492   7.355  1.00 41.84      A    O  
ATOM   1670  CB  SER A 108     -44.571  -6.092   8.261  1.00 41.84      A    C  
ATOM   1671  OG  SER A 108     -44.787  -5.023   9.171  1.00 41.84      A    O  
ATOM   1672  HN  SER A 108     -44.008  -7.464   6.189  1.00101.58      A    H  
ATOM   1673  HA  SER A 108     -45.452  -5.052   6.585  1.00101.58      A    H  
ATOM   1674  HB1 SER A 108     -43.594  -6.503   8.473  1.00101.58      A    H  
ATOM   1675  HB2 SER A 108     -45.294  -6.877   8.398  1.00101.58      A    H  
ATOM   1676  HG  SER A 108     -45.214  -5.358   9.963  1.00101.58      A    H  
ATOM   1677  N   THR A 109     -42.355  -4.864   6.009  1.00 99.37      A    N  
ATOM   1678  CA  THR A 109     -41.208  -3.996   5.977  1.00 99.37      A    C  
ATOM   1679  C   THR A 109     -41.647  -2.624   5.584  1.00 99.37      A    C  
ATOM   1680  O   THR A 109     -42.604  -2.453   4.831  1.00 99.37      A    O  
ATOM   1681  CB  THR A 109     -40.149  -4.434   5.006  1.00 99.37      A    C  
ATOM   1682  CG2 THR A 109     -40.707  -4.303   3.578  1.00 99.37      A    C  
ATOM   1683  OG1 THR A 109     -38.988  -3.633   5.156  1.00 99.37      A    O  
ATOM   1684  HN  THR A 109     -42.352  -5.675   5.488  1.00101.58      A    H  
ATOM   1685  HA  THR A 109     -40.782  -3.957   6.973  1.00101.58      A    H  
ATOM   1686  HB  THR A 109     -39.889  -5.463   5.205  1.00101.58      A    H  
ATOM   1687  HG1 THR A 109     -38.413  -3.757   4.397  1.00101.58      A    H  
ATOM   1688 HG21 THR A 109     -41.684  -4.734   3.531  1.00101.58      A    H  
ATOM   1689 HG22 THR A 109     -40.056  -4.806   2.873  1.00101.58      A    H  
ATOM   1690 HG23 THR A 109     -40.768  -3.256   3.317  1.00101.58      A    H  
ATOM   1691  N   VAL A 110     -40.956  -1.599   6.126  1.00 45.66      A    N  
ATOM   1692  CA  VAL A 110     -41.352  -0.254   5.848  1.00 45.66      A    C  
ATOM   1693  C   VAL A 110     -40.869   0.149   4.499  1.00 45.66      A    C  
ATOM   1694  O   VAL A 110     -39.797  -0.257   4.054  1.00 45.66      A    O  
ATOM   1695  CB  VAL A 110     -40.904   0.767   6.852  1.00 45.66      A    C  
ATOM   1696  CG1 VAL A 110     -41.230   2.169   6.307  1.00 45.66      A    C  
ATOM   1697  CG2 VAL A 110     -41.631   0.472   8.175  1.00 45.66      A    C  
ATOM   1698  HN  VAL A 110     -40.178  -1.780   6.681  1.00101.58      A    H  
ATOM   1699  HA  VAL A 110     -42.422  -0.248   5.808  1.00101.58      A    H  
ATOM   1700  HB  VAL A 110     -39.843   0.682   6.974  1.00101.58      A    H  
ATOM   1701 HG11 VAL A 110     -42.264   2.223   5.998  1.00101.58      A    H  
ATOM   1702 HG12 VAL A 110     -40.592   2.391   5.461  1.00101.58      A    H  
ATOM   1703 HG13 VAL A 110     -41.058   2.865   7.093  1.00101.58      A    H  
ATOM   1704 HG21 VAL A 110     -41.724  -0.592   8.342  1.00101.58      A    H  
ATOM   1705 HG22 VAL A 110     -42.605   0.921   8.136  1.00101.58      A    H  
ATOM   1706 HG23 VAL A 110     -41.114   0.931   8.999  1.00101.58      A    H  
ATOM   1707  N   PHE A 111     -41.695   0.949   3.796  1.00 49.38      A    N  
ATOM   1708  CA  PHE A 111     -41.339   1.418   2.494  1.00 49.38      A    C  
ATOM   1709  C   PHE A 111     -41.278   2.911   2.561  1.00 49.38      A    C  
ATOM   1710  O   PHE A 111     -42.190   3.551   3.080  1.00 49.38      A    O  
ATOM   1711  CB  PHE A 111     -42.388   1.087   1.420  1.00 49.38      A    C  
ATOM   1712  CG  PHE A 111     -42.388  -0.384   1.191  1.00 49.38      A    C  
ATOM   1713  CD1 PHE A 111     -42.941  -1.235   2.120  1.00 49.38      A    C  
ATOM   1714  CD2 PHE A 111     -41.857  -0.909   0.036  1.00 49.38      A    C  
ATOM   1715  CE1 PHE A 111     -42.946  -2.593   1.905  1.00 49.38      A    C  
ATOM   1716  CE2 PHE A 111     -41.861  -2.266  -0.185  1.00 49.38      A    C  
ATOM   1717  CZ  PHE A 111     -42.404  -3.110   0.753  1.00 49.38      A    C  
ATOM   1718  HN  PHE A 111     -42.555   1.214   4.184  1.00101.58      A    H  
ATOM   1719  HA  PHE A 111     -40.375   1.014   2.220  1.00101.58      A    H  
ATOM   1720  HB1 PHE A 111     -42.156   1.598   0.500  1.00101.58      A    H  
ATOM   1721  HB2 PHE A 111     -43.368   1.389   1.767  1.00101.58      A    H  
ATOM   1722  HD1 PHE A 111     -43.360  -0.825   3.032  1.00101.58      A    H  
ATOM   1723  HD2 PHE A 111     -41.425  -0.249  -0.707  1.00101.58      A    H  
ATOM   1724  HE1 PHE A 111     -43.387  -3.250   2.643  1.00101.58      A    H  
ATOM   1725  HE2 PHE A 111     -41.431  -2.671  -1.098  1.00101.58      A    H  
ATOM   1726  HZ  PHE A 111     -42.408  -4.184   0.583  1.00101.58      A    H  
ATOM   1727  N   ASP A 112     -40.190   3.507   2.035  1.00 47.08      A    N  
ATOM   1728  CA  ASP A 112     -40.073   4.939   2.040  1.00 47.08      A    C  
ATOM   1729  C   ASP A 112     -41.102   5.454   1.093  1.00 47.08      A    C  
ATOM   1730  O   ASP A 112     -41.146   5.048  -0.067  1.00 47.08      A    O  
ATOM   1731  CB  ASP A 112     -38.706   5.435   1.528  1.00 47.08      A    C  
ATOM   1732  CG  ASP A 112     -38.613   6.954   1.654  1.00 47.08      A    C  
ATOM   1733  OD1 ASP A 112     -39.642   7.604   1.967  1.00 47.08      A    O  
ATOM   1734  OD2 ASP A 112     -37.489   7.483   1.433  1.00 47.08      A    O1-
ATOM   1735  HN  ASP A 112     -39.475   2.961   1.647  1.00101.58      A    H  
ATOM   1736  HA  ASP A 112     -40.264   5.313   3.034  1.00101.58      A    H  
ATOM   1737  HB1 ASP A 112     -38.622   5.177   0.486  1.00101.58      A    H  
ATOM   1738  HB2 ASP A 112     -37.915   4.955   2.064  1.00101.58      A    H  
ATOM   1739  N   GLN A 113     -41.983   6.347   1.577  1.00 99.69      A    N  
ATOM   1740  CA  GLN A 113     -42.990   6.901   0.724  1.00 99.69      A    C  
ATOM   1741  C   GLN A 113     -42.381   7.892  -0.221  1.00 99.69      A    C  
ATOM   1742  O   GLN A 113     -42.832   8.031  -1.356  1.00 99.69      A    O  
ATOM   1743  CB  GLN A 113     -44.177   7.516   1.476  1.00 99.69      A    C  
ATOM   1744  CG  GLN A 113     -45.384   7.704   0.558  1.00 99.69      A    C  
ATOM   1745  CD  GLN A 113     -46.624   7.724   1.431  1.00 99.69      A    C  
ATOM   1746  NE2 GLN A 113     -46.673   6.805   2.433  1.00 99.69      A    N  
ATOM   1747  OE1 GLN A 113     -47.525   8.536   1.234  1.00 99.69      A    O  
ATOM   1748  HN  GLN A 113     -41.946   6.600   2.519  1.00101.58      A    H  
ATOM   1749  HA  GLN A 113     -43.347   6.080   0.138  1.00101.58      A    H  
ATOM   1750  HB1 GLN A 113     -43.895   8.454   1.851  1.00101.58      A    H  
ATOM   1751  HB2 GLN A 113     -44.448   6.876   2.298  1.00101.58      A    H  
ATOM   1752  HG1 GLN A 113     -45.472   6.874  -0.107  1.00101.58      A    H  
ATOM   1753  HG2 GLN A 113     -45.297   8.596  -0.017  1.00101.58      A    H  
ATOM   1754 HE21 GLN A 113     -45.931   6.178   2.532  1.00101.58      A    H  
ATOM   1755 HE22 GLN A 113     -47.448   6.825   3.033  1.00101.58      A    H  
ATOM   1756  N   ASP A 114     -41.325   8.603   0.222  1.00 39.17      A    N  
ATOM   1757  CA  ASP A 114     -40.721   9.617  -0.598  1.00 39.17      A    C  
ATOM   1758  C   ASP A 114     -40.261   8.991  -1.873  1.00 39.17      A    C  
ATOM   1759  O   ASP A 114     -40.460   9.551  -2.949  1.00 39.17      A    O  
ATOM   1760  CB  ASP A 114     -39.478  10.260   0.041  1.00 39.17      A    C  
ATOM   1761  CG  ASP A 114     -39.918  11.174   1.174  1.00 39.17      A    C  
ATOM   1762  OD1 ASP A 114     -40.937  11.895   0.994  1.00 39.17      A    O  
ATOM   1763  OD2 ASP A 114     -39.244  11.162   2.237  1.00 39.17      A    O1-
ATOM   1764  HN  ASP A 114     -40.964   8.426   1.116  1.00101.58      A    H  
ATOM   1765  HA  ASP A 114     -41.434  10.367  -0.827  1.00101.58      A    H  
ATOM   1766  HB1 ASP A 114     -38.941  10.844  -0.693  1.00101.58      A    H  
ATOM   1767  HB2 ASP A 114     -38.834   9.488   0.439  1.00101.58      A    H  
ATOM   1768  N   GLU A 115     -39.641   7.801  -1.789  1.00 25.79      A    N  
ATOM   1769  CA  GLU A 115     -39.147   7.168  -2.975  1.00 25.79      A    C  
ATOM   1770  C   GLU A 115     -40.301   6.847  -3.865  1.00 25.79      A    C  
ATOM   1771  O   GLU A 115     -40.199   6.962  -5.084  1.00 25.79      A    O  
ATOM   1772  CB  GLU A 115     -38.391   5.858  -2.697  1.00 25.79      A    C  
ATOM   1773  CG  GLU A 115     -37.047   6.069  -1.998  1.00 25.79      A    C  
ATOM   1774  CD  GLU A 115     -36.410   4.704  -1.785  1.00 25.79      A    C  
ATOM   1775  OE1 GLU A 115     -37.039   3.689  -2.187  1.00 25.79      A    O  
ATOM   1776  OE2 GLU A 115     -35.285   4.659  -1.220  1.00 25.79      A    O1-
ATOM   1777  HN  GLU A 115     -39.527   7.367  -0.918  1.00101.58      A    H  
ATOM   1778  HA  GLU A 115     -38.494   7.866  -3.480  1.00101.58      A    H  
ATOM   1779  HB1 GLU A 115     -38.214   5.351  -3.639  1.00101.58      A    H  
ATOM   1780  HB2 GLU A 115     -39.012   5.223  -2.076  1.00101.58      A    H  
ATOM   1781  HG1 GLU A 115     -37.189   6.552  -1.043  1.00101.58      A    H  
ATOM   1782  HG2 GLU A 115     -36.396   6.674  -2.622  1.00101.58      A    H  
ATOM   1783  N   LEU A 116     -41.436   6.426  -3.271  1.00 37.02      A    N  
ATOM   1784  CA  LEU A 116     -42.594   6.050  -4.033  1.00 37.02      A    C  
ATOM   1785  C   LEU A 116     -43.102   7.243  -4.779  1.00 37.02      A    C  
ATOM   1786  O   LEU A 116     -43.385   7.167  -5.973  1.00 37.02      A    O  
ATOM   1787  CB  LEU A 116     -43.751   5.571  -3.143  1.00 37.02      A    C  
ATOM   1788  CG  LEU A 116     -43.433   4.322  -2.301  1.00 37.02      A    C  
ATOM   1789  CD1 LEU A 116     -44.638   3.903  -1.446  1.00 37.02      A    C  
ATOM   1790  CD2 LEU A 116     -42.902   3.178  -3.175  1.00 37.02      A    C  
ATOM   1791  HN  LEU A 116     -41.472   6.375  -2.293  1.00101.58      A    H  
ATOM   1792  HA  LEU A 116     -42.316   5.287  -4.739  1.00101.58      A    H  
ATOM   1793  HB1 LEU A 116     -44.611   5.359  -3.762  1.00101.58      A    H  
ATOM   1794  HB2 LEU A 116     -44.010   6.391  -2.481  1.00101.58      A    H  
ATOM   1795  HG  LEU A 116     -42.627   4.588  -1.611  1.00101.58      A    H  
ATOM   1796 HD11 LEU A 116     -45.154   4.759  -1.069  1.00101.58      A    H  
ATOM   1797 HD12 LEU A 116     -44.318   3.282  -0.617  1.00101.58      A    H  
ATOM   1798 HD13 LEU A 116     -45.304   3.337  -2.067  1.00101.58      A    H  
ATOM   1799 HD21 LEU A 116     -41.854   3.326  -3.415  1.00101.58      A    H  
ATOM   1800 HD22 LEU A 116     -43.474   3.120  -4.089  1.00101.58      A    H  
ATOM   1801 HD23 LEU A 116     -43.010   2.246  -2.637  1.00101.58      A    H  
ATOM   1802  N   ALA A 117     -43.208   8.391  -4.088  1.00 27.12      A    N  
ATOM   1803  CA  ALA A 117     -43.741   9.575  -4.691  1.00 27.12      A    C  
ATOM   1804  C   ALA A 117     -42.858   9.958  -5.829  1.00 27.12      A    C  
ATOM   1805  O   ALA A 117     -43.340  10.399  -6.871  1.00 27.12      A    O  
ATOM   1806  CB  ALA A 117     -43.780  10.767  -3.720  1.00 27.12      A    C  
ATOM   1807  HN  ALA A 117     -42.915   8.418  -3.153  1.00101.58      A    H  
ATOM   1808  HA  ALA A 117     -44.712   9.347  -5.060  1.00101.58      A    H  
ATOM   1809  HB1 ALA A 117     -43.976  11.679  -4.258  1.00101.58      A    H  
ATOM   1810  HB2 ALA A 117     -42.809  10.852  -3.251  1.00101.58      A    H  
ATOM   1811  HB3 ALA A 117     -44.512  10.608  -2.952  1.00101.58      A    H  
ATOM   1812  N   LYS A 118     -41.532   9.834  -5.636  1.00 68.08      A    N  
ATOM   1813  CA  LYS A 118     -40.584  10.183  -6.654  1.00 68.08      A    C  
ATOM   1814  C   LYS A 118     -40.677   9.238  -7.815  1.00 68.08      A    C  
ATOM   1815  O   LYS A 118     -40.663   9.665  -8.966  1.00 68.08      A    O  
ATOM   1816  CB  LYS A 118     -39.130  10.146  -6.157  1.00 68.08      A    C  
ATOM   1817  CG  LYS A 118     -38.123  10.525  -7.243  1.00 68.08      A    C  
ATOM   1818  CD  LYS A 118     -36.718  10.819  -6.714  1.00 68.08      A    C  
ATOM   1819  CE  LYS A 118     -35.723  11.191  -7.815  1.00 68.08      A    C  
ATOM   1820  NZ  LYS A 118     -34.395  11.467  -7.225  1.00 68.08      A    N1+
ATOM   1821  HN  LYS A 118     -41.205   9.496  -4.776  1.00101.58      A    H  
ATOM   1822  HA  LYS A 118     -40.823  11.182  -6.989  1.00101.58      A    H  
ATOM   1823  HB1 LYS A 118     -38.907   9.145  -5.807  1.00101.58      A    H  
ATOM   1824  HB2 LYS A 118     -39.026  10.833  -5.323  1.00101.58      A    H  
ATOM   1825  HG1 LYS A 118     -38.488  11.408  -7.759  1.00101.58      A    H  
ATOM   1826  HG2 LYS A 118     -38.061   9.716  -7.966  1.00101.58      A    H  
ATOM   1827  HD1 LYS A 118     -36.350   9.940  -6.190  1.00101.58      A    H  
ATOM   1828  HD2 LYS A 118     -36.767  11.642  -6.006  1.00101.58      A    H  
ATOM   1829  HE1 LYS A 118     -36.069  12.076  -8.336  1.00101.58      A    H  
ATOM   1830  HE2 LYS A 118     -35.635  10.371  -8.519  1.00101.58      A    H  
ATOM   1831  HZ1 LYS A 118     -34.462  12.252  -6.546  1.00101.58      A    H  
ATOM   1832  HZ2 LYS A 118     -33.719  11.725  -7.972  1.00101.58      A    H  
ATOM   1833  HZ3 LYS A 118     -34.042  10.624  -6.729  1.00101.58      A    H  
ATOM   1834  N   GLN A 119     -40.750   7.919  -7.546  1.00 42.21      A    N  
ATOM   1835  CA  GLN A 119     -40.782   6.936  -8.594  1.00 42.21      A    C  
ATOM   1836  C   GLN A 119     -42.089   6.979  -9.320  1.00 42.21      A    C  
ATOM   1837  O   GLN A 119     -42.135   6.789 -10.534  1.00 42.21      A    O  
ATOM   1838  CB  GLN A 119     -40.569   5.498  -8.098  1.00 42.21      A    C  
ATOM   1839  CG  GLN A 119     -40.583   4.479  -9.239  1.00 42.21      A    C  
ATOM   1840  CD  GLN A 119     -40.239   3.112  -8.670  1.00 42.21      A    C  
ATOM   1841  NE2 GLN A 119     -41.120   2.110  -8.928  1.00 42.21      A    N  
ATOM   1842  OE1 GLN A 119     -39.213   2.937  -8.014  1.00 42.21      A    O  
ATOM   1843  HN  GLN A 119     -40.782   7.623  -6.612  1.00101.58      A    H  
ATOM   1844  HA  GLN A 119     -39.998   7.189  -9.295  1.00101.58      A    H  
ATOM   1845  HB1 GLN A 119     -41.359   5.249  -7.400  1.00101.58      A    H  
ATOM   1846  HB2 GLN A 119     -39.616   5.433  -7.579  1.00101.58      A    H  
ATOM   1847  HG1 GLN A 119     -39.843   4.744  -9.982  1.00101.58      A    H  
ATOM   1848  HG2 GLN A 119     -41.567   4.444  -9.695  1.00101.58      A    H  
ATOM   1849 HE21 GLN A 119     -41.923   2.320  -9.449  1.00101.58      A    H  
ATOM   1850 HE22 GLN A 119     -40.898   1.215  -8.611  1.00101.58      A    H  
ATOM   1851  N   PHE A 120     -43.187   7.234  -8.588  1.00 54.12      A    N  
ATOM   1852  CA  PHE A 120     -44.507   7.215  -9.145  1.00 54.12      A    C  
ATOM   1853  C   PHE A 120     -44.564   8.223 -10.245  1.00 54.12      A    C  
ATOM   1854  O   PHE A 120     -45.045   7.934 -11.339  1.00 54.12      A    O  
ATOM   1855  CB  PHE A 120     -45.563   7.564  -8.077  1.00 54.12      A    C  
ATOM   1856  CG  PHE A 120     -46.940   7.487  -8.648  1.00 54.12      A    C  
ATOM   1857  CD1 PHE A 120     -47.534   6.269  -8.886  1.00 54.12      A    C  
ATOM   1858  CD2 PHE A 120     -47.651   8.635  -8.914  1.00 54.12      A    C  
ATOM   1859  CE1 PHE A 120     -48.807   6.198  -9.403  1.00 54.12      A    C  
ATOM   1860  CE2 PHE A 120     -48.923   8.570  -9.430  1.00 54.12      A    C  
ATOM   1861  CZ  PHE A 120     -49.505   7.349  -9.678  1.00 54.12      A    C  
ATOM   1862  HN  PHE A 120     -43.081   7.442  -7.637  1.00101.58      A    H  
ATOM   1863  HA  PHE A 120     -44.698   6.233  -9.548  1.00101.58      A    H  
ATOM   1864  HB1 PHE A 120     -45.386   8.562  -7.714  1.00101.58      A    H  
ATOM   1865  HB2 PHE A 120     -45.493   6.871  -7.251  1.00101.58      A    H  
ATOM   1866  HD1 PHE A 120     -46.990   5.366  -8.683  1.00101.58      A    H  
ATOM   1867  HD2 PHE A 120     -47.187   9.589  -8.716  1.00101.58      A    H  
ATOM   1868  HE1 PHE A 120     -49.252   5.241  -9.602  1.00101.58      A    H  
ATOM   1869  HE2 PHE A 120     -49.498   9.465  -9.608  1.00101.58      A    H  
ATOM   1870  HZ  PHE A 120     -50.512   7.294 -10.087  1.00101.58      A    H  
ATOM   1871  N   VAL A 121     -44.062   9.438  -9.974  1.00 98.83      A    N  
ATOM   1872  CA  VAL A 121     -44.043  10.509 -10.918  1.00 98.83      A    C  
ATOM   1873  C   VAL A 121     -43.105  10.197 -12.044  1.00 98.83      A    C  
ATOM   1874  O   VAL A 121     -43.360  10.575 -13.184  1.00 98.83      A    O  
ATOM   1875  CB  VAL A 121     -43.639  11.830 -10.324  1.00 98.83      A    C  
ATOM   1876  CG1 VAL A 121     -42.167  11.761  -9.891  1.00 98.83      A    C  
ATOM   1877  CG2 VAL A 121     -43.923  12.931 -11.359  1.00 98.83      A    C  
ATOM   1878  HN  VAL A 121     -43.689   9.598  -9.082  1.00101.58      A    H  
ATOM   1879  HA  VAL A 121     -45.040  10.587 -11.313  1.00101.58      A    H  
ATOM   1880  HB  VAL A 121     -44.249  12.007  -9.434  1.00101.58      A    H  
ATOM   1881 HG11 VAL A 121     -41.549  11.522 -10.745  1.00101.58      A    H  
ATOM   1882 HG12 VAL A 121     -42.045  10.986  -9.148  1.00101.58      A    H  
ATOM   1883 HG13 VAL A 121     -41.856  12.713  -9.478  1.00101.58      A    H  
ATOM   1884 HG21 VAL A 121     -42.980  13.269 -11.762  1.00101.58      A    H  
ATOM   1885 HG22 VAL A 121     -44.408  13.780 -10.922  1.00101.58      A    H  
ATOM   1886 HG23 VAL A 121     -44.498  12.547 -12.163  1.00101.58      A    H  
ATOM   1887  N   ARG A 122     -41.970   9.527 -11.765  1.00101.39      A    N  
ATOM   1888  CA  ARG A 122     -41.028   9.299 -12.823  1.00101.39      A    C  
ATOM   1889  C   ARG A 122     -41.622   8.436 -13.901  1.00101.39      A    C  
ATOM   1890  O   ARG A 122     -41.554   8.786 -15.078  1.00101.39      A    O  
ATOM   1891  CB  ARG A 122     -39.732   8.621 -12.352  1.00101.39      A    C  
ATOM   1892  CG  ARG A 122     -38.730   8.428 -13.491  1.00101.39      A    C  
ATOM   1893  CD  ARG A 122     -38.223   9.750 -14.072  1.00101.39      A    C  
ATOM   1894  NE  ARG A 122     -37.323   9.432 -15.215  1.00101.39      A    N  
ATOM   1895  CZ  ARG A 122     -37.023  10.398 -16.132  1.00101.39      A    C  
ATOM   1896  NH1 ARG A 122     -37.533  11.656 -15.989  1.00101.39      A    N1+
ATOM   1897  NH2 ARG A 122     -36.217  10.106 -17.194  1.00101.39      A    N  
ATOM   1898  HN  ARG A 122     -41.791   9.202 -10.858  1.00101.58      A    H  
ATOM   1899  HA  ARG A 122     -40.804  10.262 -13.240  1.00101.58      A    H  
ATOM   1900  HB1 ARG A 122     -39.983   7.652 -11.930  1.00101.58      A    H  
ATOM   1901  HB2 ARG A 122     -39.273   9.232 -11.578  1.00101.58      A    H  
ATOM   1902  HG1 ARG A 122     -39.214   7.865 -14.286  1.00101.58      A    H  
ATOM   1903  HG2 ARG A 122     -37.875   7.855 -13.133  1.00101.58      A    H  
ATOM   1904  HD1 ARG A 122     -37.668  10.301 -13.325  1.00101.58      A    H  
ATOM   1905  HD2 ARG A 122     -39.045  10.344 -14.438  1.00101.58      A    H  
ATOM   1906  HE  ARG A 122     -36.952   8.529 -15.301  1.00101.58      A    H  
ATOM   1907 HH11 ARG A 122     -38.125  11.872 -15.214  1.00101.58      A    H  
ATOM   1908 HH12 ARG A 122     -37.313  12.363 -16.661  1.00101.58      A    H  
ATOM   1909 HH21 ARG A 122     -35.846   9.184 -17.301  1.00101.58      A    H  
ATOM   1910 HH22 ARG A 122     -35.998  10.814 -17.865  1.00101.58      A    H  
ATOM   1911  N   CYS A 123     -42.199   7.274 -13.530  1.00 47.63      A    N  
ATOM   1912  CA  CYS A 123     -42.754   6.362 -14.495  1.00 47.63      A    C  
ATOM   1913  C   CYS A 123     -44.018   6.900 -15.104  1.00 47.63      A    C  
ATOM   1914  O   CYS A 123     -44.187   6.917 -16.322  1.00 47.63      A    O  
ATOM   1915  CB  CYS A 123     -43.089   4.994 -13.875  1.00 47.63      A    C  
ATOM   1916  SG  CYS A 123     -43.793   3.835 -15.085  1.00 47.63      A    S  
ATOM   1917  HN  CYS A 123     -42.241   7.045 -12.578  1.00101.58      A    H  
ATOM   1918  HA  CYS A 123     -42.024   6.225 -15.281  1.00101.58      A    H  
ATOM   1919  HB1 CYS A 123     -43.800   5.118 -13.089  1.00101.58      A    H  
ATOM   1920  HB2 CYS A 123     -42.189   4.546 -13.470  1.00101.58      A    H  
ATOM   1921  HG  CYS A 123     -42.837   2.992 -15.448  1.00101.58      A    H  
ATOM   1922  N   TYR A 124     -44.939   7.355 -14.235  1.00144.15      A    N  
ATOM   1923  CA  TYR A 124     -46.266   7.811 -14.541  1.00144.15      A    C  
ATOM   1924  C   TYR A 124     -46.330   9.133 -15.239  1.00144.15      A    C  
ATOM   1925  O   TYR A 124     -47.279   9.367 -15.978  1.00144.15      A    O  
ATOM   1926  CB  TYR A 124     -47.164   7.825 -13.298  1.00144.15      A    C  
ATOM   1927  CG  TYR A 124     -47.331   6.385 -12.947  1.00144.15      A    C  
ATOM   1928  CD1 TYR A 124     -46.340   5.704 -12.279  1.00144.15      A    C  
ATOM   1929  CD2 TYR A 124     -48.474   5.707 -13.298  1.00144.15      A    C  
ATOM   1930  CE1 TYR A 124     -46.496   4.376 -11.957  1.00144.15      A    C  
ATOM   1931  CE2 TYR A 124     -48.640   4.380 -12.981  1.00144.15      A    C  
ATOM   1932  CZ  TYR A 124     -47.647   3.711 -12.308  1.00144.15      A    C  
ATOM   1933  OH  TYR A 124     -47.808   2.349 -11.980  1.00144.15      A    O  
ATOM   1934  HN  TYR A 124     -44.672   7.388 -13.295  1.00101.58      A    H  
ATOM   1935  HA  TYR A 124     -46.676   7.079 -15.219  1.00101.58      A    H  
ATOM   1936  HB1 TYR A 124     -48.108   8.276 -13.488  1.00101.58      A    H  
ATOM   1937  HB2 TYR A 124     -46.655   8.328 -12.491  1.00101.58      A    H  
ATOM   1938  HD1 TYR A 124     -45.450   6.236 -11.985  1.00101.58      A    H  
ATOM   1939  HD2 TYR A 124     -49.227   6.226 -13.831  1.00101.58      A    H  
ATOM   1940  HE1 TYR A 124     -45.710   3.848 -11.430  1.00101.58      A    H  
ATOM   1941  HE2 TYR A 124     -49.523   3.856 -13.285  1.00101.58      A    H  
ATOM   1942  HH  TYR A 124     -47.244   2.135 -11.235  1.00101.58      A    H  
ATOM   1943  N   GLU A 125     -45.359  10.035 -15.010  1.00128.11      A    N  
ATOM   1944  CA  GLU A 125     -45.379  11.392 -15.498  1.00128.11      A    C  
ATOM   1945  C   GLU A 125     -45.798  11.463 -16.932  1.00128.11      A    C  
ATOM   1946  O   GLU A 125     -45.698  10.494 -17.685  1.00128.11      A    O  
ATOM   1947  CB  GLU A 125     -44.030  12.124 -15.384  1.00128.11      A    C  
ATOM   1948  CG  GLU A 125     -42.919  11.509 -16.236  1.00128.11      A    C  
ATOM   1949  CD  GLU A 125     -41.731  12.460 -16.199  1.00128.11      A    C  
ATOM   1950  OE1 GLU A 125     -41.850  13.522 -15.531  1.00128.11      A    O  
ATOM   1951  OE2 GLU A 125     -40.691  12.143 -16.837  1.00128.11      A    O1-
ATOM   1952  HN  GLU A 125     -44.587   9.752 -14.477  1.00101.58      A    H  
ATOM   1953  HA  GLU A 125     -46.119  11.924 -14.909  1.00101.58      A    H  
ATOM   1954  HB1 GLU A 125     -43.704  12.114 -14.356  1.00101.58      A    H  
ATOM   1955  HB2 GLU A 125     -44.157  13.157 -15.695  1.00101.58      A    H  
ATOM   1956  HG1 GLU A 125     -43.255  11.403 -17.259  1.00101.58      A    H  
ATOM   1957  HG2 GLU A 125     -42.628  10.542 -15.837  1.00101.58      A    H  
ATOM   1958  N   SER A 126     -46.318  12.644 -17.330  1.00175.20      A    N  
ATOM   1959  CA  SER A 126     -46.776  12.879 -18.672  1.00175.20      A    C  
ATOM   1960  C   SER A 126     -47.894  11.931 -18.994  1.00175.20      A    C  
ATOM   1961  O   SER A 126     -47.992  11.404 -20.101  1.00175.20      A    O  
ATOM   1962  CB  SER A 126     -45.661  12.709 -19.719  1.00175.20      A    C  
ATOM   1963  OG  SER A 126     -46.159  12.956 -21.025  1.00175.20      A    O  
ATOM   1964  HN  SER A 126     -46.386  13.371 -16.677  1.00101.58      A    H  
ATOM   1965  HA  SER A 126     -47.120  13.857 -18.700  1.00101.58      A    H  
ATOM   1966  HB1 SER A 126     -45.288  11.696 -19.678  1.00101.58      A    H  
ATOM   1967  HB2 SER A 126     -44.850  13.398 -19.516  1.00101.58      A    H  
ATOM   1968  HG  SER A 126     -45.527  12.639 -21.674  1.00101.58      A    H  
ATOM   1969  N   GLN A 127     -48.783  11.687 -18.014  1.00 82.83      A    N  
ATOM   1970  CA  GLN A 127     -49.908  10.829 -18.248  1.00 82.83      A    C  
ATOM   1971  C   GLN A 127     -51.000  11.422 -17.443  1.00 82.83      A    C  
ATOM   1972  O   GLN A 127     -50.749  12.286 -16.608  1.00 82.83      A    O  
ATOM   1973  CB  GLN A 127     -49.674   9.396 -17.745  1.00 82.83      A    C  
ATOM   1974  CG  GLN A 127     -48.500   8.708 -18.444  1.00 82.83      A    C  
ATOM   1975  CD  GLN A 127     -48.328   7.330 -17.825  1.00 82.83      A    C  
ATOM   1976  NE2 GLN A 127     -47.106   7.047 -17.297  1.00 82.83      A    N  
ATOM   1977  OE1 GLN A 127     -49.259   6.528 -17.806  1.00 82.83      A    O  
ATOM   1978  HN  GLN A 127     -48.647  12.078 -17.126  1.00101.58      A    H  
ATOM   1979  HA  GLN A 127     -50.159  10.840 -19.300  1.00101.58      A    H  
ATOM   1980  HB1 GLN A 127     -50.571   8.803 -17.892  1.00101.58      A    H  
ATOM   1981  HB2 GLN A 127     -49.458   9.447 -16.696  1.00101.58      A    H  
ATOM   1982  HG1 GLN A 127     -47.592   9.277 -18.292  1.00101.58      A    H  
ATOM   1983  HG2 GLN A 127     -48.697   8.609 -19.499  1.00101.58      A    H  
ATOM   1984 HE21 GLN A 127     -46.412   7.737 -17.340  1.00101.58      A    H  
ATOM   1985 HE22 GLN A 127     -46.967   6.160 -16.904  1.00101.58      A    H  
ATOM   1986  N   ILE A 128     -52.252  10.999 -17.676  1.00224.31      A    N  
ATOM   1987  CA  ILE A 128     -53.268  11.598 -16.880  1.00224.31      A    C  
ATOM   1988  C   ILE A 128     -53.897  10.651 -15.935  1.00224.31      A    C  
ATOM   1989  O   ILE A 128     -54.199   9.508 -16.254  1.00224.31      A    O  
ATOM   1990  CB  ILE A 128     -54.320  12.328 -17.601  1.00224.31      A    C  
ATOM   1991  CG1 ILE A 128     -55.602  11.975 -16.866  1.00224.31      A    C  
ATOM   1992  CG2 ILE A 128     -54.279  11.913 -19.082  1.00224.31      A    C  
ATOM   1993  CD1 ILE A 128     -56.164  12.650 -15.643  1.00224.31      A    C  
ATOM   1994  HN  ILE A 128     -52.454  10.319 -18.353  1.00101.58      A    H  
ATOM   1995  HA  ILE A 128     -52.751  12.298 -16.258  1.00101.58      A    H  
ATOM   1996  HB  ILE A 128     -54.140  13.379 -17.509  1.00101.58      A    H  
ATOM   1997 HG11 ILE A 128     -55.509  10.928 -16.635  1.00101.58      A    H  
ATOM   1998 HG12 ILE A 128     -56.378  12.043 -17.581  1.00101.58      A    H  
ATOM   1999 HG21 ILE A 128     -54.913  12.554 -19.686  1.00101.58      A    H  
ATOM   2000 HG22 ILE A 128     -54.561  10.873 -19.184  1.00101.58      A    H  
ATOM   2001 HG23 ILE A 128     -53.259  12.013 -19.435  1.00101.58      A    H  
ATOM   2002 HD11 ILE A 128     -56.835  13.450 -15.910  1.00101.58      A    H  
ATOM   2003 HD12 ILE A 128     -55.333  13.088 -15.107  1.00101.58      A    H  
ATOM   2004 HD13 ILE A 128     -56.632  11.954 -14.992  1.00101.58      A    H  
ATOM   2005  N   PHE A 129     -54.038  11.117 -14.686  1.00113.71      A    N  
ATOM   2006  CA  PHE A 129     -54.758  10.397 -13.695  1.00113.71      A    C  
ATOM   2007  C   PHE A 129     -55.684  11.363 -13.077  1.00113.71      A    C  
ATOM   2008  O   PHE A 129     -55.417  12.575 -13.018  1.00113.71      A    O  
ATOM   2009  CB  PHE A 129     -53.891   9.945 -12.509  1.00113.71      A    C  
ATOM   2010  CG  PHE A 129     -52.887   8.950 -12.963  1.00113.71      A    C  
ATOM   2011  CD1 PHE A 129     -51.776   9.343 -13.673  1.00113.71      A    C  
ATOM   2012  CD2 PHE A 129     -53.053   7.623 -12.648  1.00113.71      A    C  
ATOM   2013  CE1 PHE A 129     -50.851   8.413 -14.082  1.00113.71      A    C  
ATOM   2014  CE2 PHE A 129     -52.132   6.691 -13.053  1.00113.71      A    C  
ATOM   2015  CZ  PHE A 129     -51.034   7.088 -13.773  1.00113.71      A    C  
ATOM   2016  HN  PHE A 129     -53.633  11.978 -14.450  1.00101.58      A    H  
ATOM   2017  HA  PHE A 129     -55.271   9.567 -14.123  1.00101.58      A    H  
ATOM   2018  HB1 PHE A 129     -54.510   9.510 -11.739  1.00101.58      A    H  
ATOM   2019  HB2 PHE A 129     -53.368  10.802 -12.104  1.00101.58      A    H  
ATOM   2020  HD1 PHE A 129     -51.646  10.390 -13.923  1.00101.58      A    H  
ATOM   2021  HD2 PHE A 129     -53.922   7.307 -12.081  1.00101.58      A    H  
ATOM   2022  HE1 PHE A 129     -49.992   8.725 -14.639  1.00101.58      A    H  
ATOM   2023  HE2 PHE A 129     -52.289   5.672 -12.847  1.00101.58      A    H  
ATOM   2024  HZ  PHE A 129     -50.333   6.351 -14.114  1.00101.58      A    H  
ATOM   2025  N   SER A 130     -56.841  10.801 -12.698  1.00107.79      A    N  
ATOM   2026  CA  SER A 130     -57.768  11.503 -11.906  1.00107.79      A    C  
ATOM   2027  C   SER A 130     -58.405  10.499 -11.006  1.00107.79      A    C  
ATOM   2028  O   SER A 130     -58.037   9.327 -10.990  1.00107.79      A    O  
ATOM   2029  CB  SER A 130     -58.778  12.419 -12.603  1.00107.79      A    C  
ATOM   2030  OG  SER A 130     -58.110  13.456 -13.309  1.00107.79      A    O  
ATOM   2031  HN  SER A 130     -57.045   9.884 -12.978  1.00101.58      A    H  
ATOM   2032  HA  SER A 130     -57.131  12.125 -11.290  1.00101.58      A    H  
ATOM   2033  HB1 SER A 130     -59.416  12.882 -11.888  1.00101.58      A    H  
ATOM   2034  HB2 SER A 130     -59.369  11.863 -13.252  1.00101.58      A    H  
ATOM   2035  HG  SER A 130     -57.207  13.187 -13.495  1.00101.58      A    H  
ATOM   2036  N   PRO A 131     -59.338  10.925 -10.223  1.00151.38      A    N  
ATOM   2037  CA  PRO A 131     -59.822   9.990  -9.263  1.00151.38      A    C  
ATOM   2038  C   PRO A 131     -60.582   8.786  -9.673  1.00151.38      A    C  
ATOM   2039  O   PRO A 131     -61.143   8.752 -10.759  1.00151.38      A    O  
ATOM   2040  CB  PRO A 131     -60.534  10.803  -8.184  1.00151.38      A    C  
ATOM   2041  CG  PRO A 131     -59.757  12.123  -8.190  1.00151.38      A    C  
ATOM   2042  CD  PRO A 131     -59.250  12.258  -9.635  1.00151.38      A    C  
ATOM   2043  HA  PRO A 131     -58.980   9.609  -8.793  1.00101.58      A    H  
ATOM   2044  HB1 PRO A 131     -60.483  10.320  -7.211  1.00101.58      A    H  
ATOM   2045  HB2 PRO A 131     -61.575  10.941  -8.477  1.00101.58      A    H  
ATOM   2046  HG1 PRO A 131     -58.954  12.078  -7.481  1.00101.58      A    H  
ATOM   2047  HG2 PRO A 131     -60.441  12.919  -7.922  1.00101.58      A    H  
ATOM   2048  HD1 PRO A 131     -58.257  12.647  -9.690  1.00101.58      A    H  
ATOM   2049  HD2 PRO A 131     -59.929  12.893 -10.168  1.00101.58      A    H  
ATOM   2050  N   THR A 132     -60.592   7.798  -8.759  1.00194.91      A    N  
ATOM   2051  CA  THR A 132     -61.211   6.509  -8.815  1.00194.91      A    C  
ATOM   2052  C   THR A 132     -60.547   5.663  -9.837  1.00194.91      A    C  
ATOM   2053  O   THR A 132     -61.073   4.613 -10.198  1.00194.91      A    O  
ATOM   2054  CB  THR A 132     -62.684   6.513  -9.125  1.00194.91      A    C  
ATOM   2055  CG2 THR A 132     -62.885   6.650 -10.644  1.00194.91      A    C  
ATOM   2056  OG1 THR A 132     -63.255   5.281  -8.711  1.00194.91      A    O  
ATOM   2057  HN  THR A 132     -60.143   8.003  -7.915  1.00101.58      A    H  
ATOM   2058  HA  THR A 132     -61.074   6.043  -7.848  1.00101.58      A    H  
ATOM   2059  HB  THR A 132     -63.166   7.339  -8.613  1.00101.58      A    H  
ATOM   2060  HG1 THR A 132     -63.736   4.888  -9.443  1.00101.58      A    H  
ATOM   2061 HG21 THR A 132     -62.466   7.576 -10.982  1.00101.58      A    H  
ATOM   2062 HG22 THR A 132     -63.930   6.561 -10.880  1.00101.58      A    H  
ATOM   2063 HG23 THR A 132     -62.358   5.838 -11.101  1.00101.58      A    H  
ATOM   2064  N   GLN A 133     -59.350   6.049 -10.311  1.00 76.85      A    N  
ATOM   2065  CA  GLN A 133     -58.784   5.159 -11.274  1.00 76.85      A    C  
ATOM   2066  C   GLN A 133     -58.111   4.054 -10.525  1.00 76.85      A    C  
ATOM   2067  O   GLN A 133     -57.623   4.253  -9.414  1.00 76.85      A    O  
ATOM   2068  CB  GLN A 133     -57.774   5.777 -12.251  1.00 76.85      A    C  
ATOM   2069  CG  GLN A 133     -57.313   4.720 -13.254  1.00 76.85      A    C  
ATOM   2070  CD  GLN A 133     -56.496   5.370 -14.351  1.00 76.85      A    C  
ATOM   2071  NE2 GLN A 133     -56.497   4.718 -15.545  1.00 76.85      A    N  
ATOM   2072  OE1 GLN A 133     -55.875   6.413 -14.155  1.00 76.85      A    O  
ATOM   2073  HN  GLN A 133     -58.929   6.892 -10.059  1.00101.58      A    H  
ATOM   2074  HA  GLN A 133     -59.612   4.734 -11.827  1.00101.58      A    H  
ATOM   2075  HB1 GLN A 133     -56.917   6.143 -11.701  1.00101.58      A    H  
ATOM   2076  HB2 GLN A 133     -58.238   6.603 -12.784  1.00101.58      A    H  
ATOM   2077  HG1 GLN A 133     -58.170   4.241 -13.708  1.00101.58      A    H  
ATOM   2078  HG2 GLN A 133     -56.705   3.974 -12.753  1.00101.58      A    H  
ATOM   2079 HE21 GLN A 133     -57.017   3.891 -15.618  1.00101.58      A    H  
ATOM   2080 HE22 GLN A 133     -55.970   5.092 -16.281  1.00101.58      A    H  
ATOM   2081  N   TYR A 134     -58.094   2.842 -11.115  1.00 90.35      A    N  
ATOM   2082  CA  TYR A 134     -57.486   1.716 -10.469  1.00 90.35      A    C  
ATOM   2083  C   TYR A 134     -56.346   1.281 -11.325  1.00 90.35      A    C  
ATOM   2084  O   TYR A 134     -56.482   1.148 -12.541  1.00 90.35      A    O  
ATOM   2085  CB  TYR A 134     -58.416   0.497 -10.342  1.00 90.35      A    C  
ATOM   2086  CG  TYR A 134     -59.519   0.832  -9.400  1.00 90.35      A    C  
ATOM   2087  CD1 TYR A 134     -60.600   1.575  -9.814  1.00 90.35      A    C  
ATOM   2088  CD2 TYR A 134     -59.471   0.391  -8.098  1.00 90.35      A    C  
ATOM   2089  CE1 TYR A 134     -61.616   1.879  -8.937  1.00 90.35      A    C  
ATOM   2090  CE2 TYR A 134     -60.483   0.692  -7.218  1.00 90.35      A    C  
ATOM   2091  CZ  TYR A 134     -61.558   1.436  -7.637  1.00 90.35      A    C  
ATOM   2092  OH  TYR A 134     -62.599   1.746  -6.736  1.00 90.35      A    O  
ATOM   2093  HN  TYR A 134     -58.503   2.729 -11.998  1.00101.58      A    H  
ATOM   2094  HA  TYR A 134     -57.126   2.020  -9.496  1.00101.58      A    H  
ATOM   2095  HB1 TYR A 134     -57.868  -0.352  -9.964  1.00101.58      A    H  
ATOM   2096  HB2 TYR A 134     -58.822   0.256 -11.301  1.00101.58      A    H  
ATOM   2097  HD1 TYR A 134     -60.624   1.933 -10.833  1.00101.58      A    H  
ATOM   2098  HD2 TYR A 134     -58.622  -0.193  -7.761  1.00101.58      A    H  
ATOM   2099  HE1 TYR A 134     -62.461   2.473  -9.255  1.00101.58      A    H  
ATOM   2100  HE2 TYR A 134     -60.445   0.322  -6.211  1.00101.58      A    H  
ATOM   2101  HH  TYR A 134     -63.446   1.599  -7.163  1.00101.58      A    H  
ATOM   2102  N   LEU A 135     -55.169   1.071 -10.703  1.00112.79      A    N  
ATOM   2103  CA  LEU A 135     -54.028   0.657 -11.459  1.00112.79      A    C  
ATOM   2104  C   LEU A 135     -53.129  -0.138 -10.569  1.00112.79      A    C  
ATOM   2105  O   LEU A 135     -53.375  -0.268  -9.372  1.00112.79      A    O  
ATOM   2106  CB  LEU A 135     -53.192   1.824 -12.030  1.00112.79      A    C  
ATOM   2107  CG  LEU A 135     -52.575   2.768 -10.968  1.00112.79      A    C  
ATOM   2108  CD1 LEU A 135     -51.769   3.889 -11.650  1.00112.79      A    C  
ATOM   2109  CD2 LEU A 135     -53.637   3.332 -10.007  1.00112.79      A    C  
ATOM   2110  HN  LEU A 135     -55.107   1.165  -9.732  1.00101.58      A    H  
ATOM   2111  HA  LEU A 135     -54.377   0.020 -12.265  1.00101.58      A    H  
ATOM   2112  HB1 LEU A 135     -53.835   2.413 -12.675  1.00101.58      A    H  
ATOM   2113  HB2 LEU A 135     -52.392   1.401 -12.636  1.00101.58      A    H  
ATOM   2114  HG  LEU A 135     -51.874   2.175 -10.367  1.00101.58      A    H  
ATOM   2115 HD11 LEU A 135     -51.728   3.704 -12.709  1.00101.58      A    H  
ATOM   2116 HD12 LEU A 135     -50.765   3.924 -11.245  1.00101.58      A    H  
ATOM   2117 HD13 LEU A 135     -52.248   4.825 -11.453  1.00101.58      A    H  
ATOM   2118 HD21 LEU A 135     -54.091   2.538  -9.438  1.00101.58      A    H  
ATOM   2119 HD22 LEU A 135     -54.412   3.807 -10.594  1.00101.58      A    H  
ATOM   2120 HD23 LEU A 135     -53.204   4.075  -9.353  1.00101.58      A    H  
ATOM   2121  N   ILE A 136     -52.068  -0.721 -11.158  1.00109.70      A    N  
ATOM   2122  CA  ILE A 136     -51.122  -1.463 -10.378  1.00109.70      A    C  
ATOM   2123  C   ILE A 136     -49.843  -0.695 -10.409  1.00109.70      A    C  
ATOM   2124  O   ILE A 136     -49.420  -0.211 -11.458  1.00109.70      A    O  
ATOM   2125  CB  ILE A 136     -50.830  -2.841 -10.897  1.00109.70      A    C  
ATOM   2126  CG1 ILE A 136     -52.090  -3.719 -10.846  1.00109.70      A    C  
ATOM   2127  CG2 ILE A 136     -49.655  -3.408 -10.084  1.00109.70      A    C  
ATOM   2128  CD1 ILE A 136     -51.911  -5.077 -11.524  1.00109.70      A    C  
ATOM   2129  HN  ILE A 136     -51.942  -0.638 -12.126  1.00101.58      A    H  
ATOM   2130  HA  ILE A 136     -51.479  -1.525  -9.364  1.00101.58      A    H  
ATOM   2131  HB  ILE A 136     -50.512  -2.735 -11.934  1.00101.58      A    H  
ATOM   2132 HG11 ILE A 136     -52.909  -3.194 -11.331  1.00101.58      A    H  
ATOM   2133 HG12 ILE A 136     -52.361  -3.885  -9.808  1.00101.58      A    H  
ATOM   2134 HG21 ILE A 136     -48.959  -2.607  -9.879  1.00101.58      A    H  
ATOM   2135 HG22 ILE A 136     -49.146  -4.163 -10.639  1.00101.58      A    H  
ATOM   2136 HG23 ILE A 136     -50.006  -3.804  -9.149  1.00101.58      A    H  
ATOM   2137 HD11 ILE A 136     -52.540  -5.824 -11.052  1.00101.58      A    H  
ATOM   2138 HD12 ILE A 136     -50.891  -5.391 -11.460  1.00101.58      A    H  
ATOM   2139 HD13 ILE A 136     -52.182  -5.007 -12.572  1.00101.58      A    H  
ATOM   2140  N   MET A 137     -49.204  -0.545  -9.232  1.00 28.82      A    N  
ATOM   2141  CA  MET A 137     -47.991   0.210  -9.157  1.00 28.82      A    C  
ATOM   2142  C   MET A 137     -46.858  -0.743  -8.998  1.00 28.82      A    C  
ATOM   2143  O   MET A 137     -46.923  -1.679  -8.203  1.00 28.82      A    O  
ATOM   2144  CB  MET A 137     -47.957   1.180  -7.964  1.00 28.82      A    C  
ATOM   2145  CG  MET A 137     -46.698   2.046  -7.900  1.00 28.82      A    C  
ATOM   2146  SD  MET A 137     -46.655   3.196  -6.493  1.00 28.82      A    S  
ATOM   2147  CE  MET A 137     -45.040   3.909  -6.917  1.00 28.82      A    C  
ATOM   2148  HN  MET A 137     -49.572  -0.956  -8.422  1.00101.58      A    H  
ATOM   2149  HA  MET A 137     -47.871   0.753 -10.081  1.00101.58      A    H  
ATOM   2150  HB1 MET A 137     -48.038   0.629  -7.055  1.00101.58      A    H  
ATOM   2151  HB2 MET A 137     -48.803   1.827  -8.043  1.00101.58      A    H  
ATOM   2152  HG1 MET A 137     -46.629   2.620  -8.817  1.00101.58      A    H  
ATOM   2153  HG2 MET A 137     -45.835   1.395  -7.835  1.00101.58      A    H  
ATOM   2154  HE1 MET A 137     -44.283   3.152  -6.858  1.00101.58      A    H  
ATOM   2155  HE2 MET A 137     -44.803   4.691  -6.219  1.00101.58      A    H  
ATOM   2156  HE3 MET A 137     -45.053   4.312  -7.909  1.00101.58      A    H  
ATOM   2157  N   GLU A 138     -45.785  -0.528  -9.783  1.00 75.71      A    N  
ATOM   2158  CA  GLU A 138     -44.645  -1.384  -9.672  1.00 75.71      A    C  
ATOM   2159  C   GLU A 138     -43.603  -0.611  -8.938  1.00 75.71      A    C  
ATOM   2160  O   GLU A 138     -43.021   0.329  -9.477  1.00 75.71      A    O  
ATOM   2161  CB  GLU A 138     -44.032  -1.760 -11.030  1.00 75.71      A    C  
ATOM   2162  CG  GLU A 138     -42.815  -2.680 -10.920  1.00 75.71      A    C  
ATOM   2163  CD  GLU A 138     -42.204  -2.801 -12.307  1.00 75.71      A    C  
ATOM   2164  OE1 GLU A 138     -42.529  -1.941 -13.169  1.00 75.71      A    O  
ATOM   2165  OE2 GLU A 138     -41.400  -3.746 -12.522  1.00 75.71      A    O1-
ATOM   2166  HN  GLU A 138     -45.785   0.211 -10.427  1.00101.58      A    H  
ATOM   2167  HA  GLU A 138     -44.912  -2.271  -9.114  1.00101.58      A    H  
ATOM   2168  HB1 GLU A 138     -43.726  -0.851 -11.533  1.00101.58      A    H  
ATOM   2169  HB2 GLU A 138     -44.785  -2.246 -11.632  1.00101.58      A    H  
ATOM   2170  HG1 GLU A 138     -43.118  -3.661 -10.577  1.00101.58      A    H  
ATOM   2171  HG2 GLU A 138     -42.089  -2.252 -10.237  1.00101.58      A    H  
ATOM   2172  N   PHE A 139     -43.343  -0.980  -7.671  1.00 44.59      A    N  
ATOM   2173  CA  PHE A 139     -42.320  -0.283  -6.952  1.00 44.59      A    C  
ATOM   2174  C   PHE A 139     -41.295  -1.299  -6.585  1.00 44.59      A    C  
ATOM   2175  O   PHE A 139     -41.576  -2.247  -5.854  1.00 44.59      A    O  
ATOM   2176  CB  PHE A 139     -42.825   0.373  -5.655  1.00 44.59      A    C  
ATOM   2177  CG  PHE A 139     -41.677   1.067  -5.006  1.00 44.59      A    C  
ATOM   2178  CD1 PHE A 139     -41.262   2.299  -5.460  1.00 44.59      A    C  
ATOM   2179  CD2 PHE A 139     -41.022   0.498  -3.940  1.00 44.59      A    C  
ATOM   2180  CE1 PHE A 139     -40.206   2.948  -4.866  1.00 44.59      A    C  
ATOM   2181  CE2 PHE A 139     -39.963   1.142  -3.341  1.00 44.59      A    C  
ATOM   2182  CZ  PHE A 139     -39.555   2.369  -3.803  1.00 44.59      A    C  
ATOM   2183  HN  PHE A 139     -43.843  -1.710  -7.249  1.00101.58      A    H  
ATOM   2184  HA  PHE A 139     -41.884   0.456  -7.597  1.00101.58      A    H  
ATOM   2185  HB1 PHE A 139     -43.203  -0.382  -4.989  1.00101.58      A    H  
ATOM   2186  HB2 PHE A 139     -43.606   1.082  -5.870  1.00101.58      A    H  
ATOM   2187  HD1 PHE A 139     -41.772   2.753  -6.302  1.00101.58      A    H  
ATOM   2188  HD2 PHE A 139     -41.336  -0.472  -3.571  1.00101.58      A    H  
ATOM   2189  HE1 PHE A 139     -39.888   3.921  -5.234  1.00101.58      A    H  
ATOM   2190  HE2 PHE A 139     -39.451   0.680  -2.499  1.00101.58      A    H  
ATOM   2191  HZ  PHE A 139     -38.719   2.876  -3.331  1.00101.58      A    H  
ATOM   2192  N   GLN A 140     -40.063  -1.112  -7.090  1.00 46.15      A    N  
ATOM   2193  CA  GLN A 140     -38.994  -2.018  -6.797  1.00 46.15      A    C  
ATOM   2194  C   GLN A 140     -39.391  -3.399  -7.208  1.00 46.15      A    C  
ATOM   2195  O   GLN A 140     -39.023  -4.378  -6.561  1.00 46.15      A    O  
ATOM   2196  CB  GLN A 140     -38.614  -2.027  -5.306  1.00 46.15      A    C  
ATOM   2197  CG  GLN A 140     -38.061  -0.684  -4.824  1.00 46.15      A    C  
ATOM   2198  CD  GLN A 140     -37.722  -0.809  -3.346  1.00 46.15      A    C  
ATOM   2199  NE2 GLN A 140     -37.994  -2.005  -2.759  1.00 46.15      A    N  
ATOM   2200  OE1 GLN A 140     -37.230   0.134  -2.728  1.00 46.15      A    O  
ATOM   2201  HN  GLN A 140     -39.893  -0.340  -7.670  1.00101.58      A    H  
ATOM   2202  HA  GLN A 140     -38.138  -1.714  -7.384  1.00101.58      A    H  
ATOM   2203  HB1 GLN A 140     -37.867  -2.796  -5.134  1.00101.58      A    H  
ATOM   2204  HB2 GLN A 140     -39.501  -2.267  -4.730  1.00101.58      A    H  
ATOM   2205  HG1 GLN A 140     -38.804   0.092  -4.953  1.00101.58      A    H  
ATOM   2206  HG2 GLN A 140     -37.163  -0.431  -5.379  1.00101.58      A    H  
ATOM   2207 HE21 GLN A 140     -38.386  -2.716  -3.300  1.00101.58      A    H  
ATOM   2208 HE22 GLN A 140     -37.784  -2.107  -1.807  1.00101.58      A    H  
ATOM   2209  N   GLY A 141     -40.161  -3.515  -8.305  1.00 12.37      A    N  
ATOM   2210  CA  GLY A 141     -40.505  -4.813  -8.809  1.00 12.37      A    C  
ATOM   2211  C   GLY A 141     -41.503  -5.441  -7.895  1.00 12.37      A    C  
ATOM   2212  O   GLY A 141     -41.737  -6.647  -7.961  1.00 12.37      A    O  
ATOM   2213  HN  GLY A 141     -40.486  -2.709  -8.758  1.00101.58      A    H  
ATOM   2214  HA1 GLY A 141     -39.621  -5.430  -8.848  1.00101.58      A    H  
ATOM   2215  HA2 GLY A 141     -40.923  -4.719  -9.799  1.00101.58      A    H  
ATOM   2216  N   HIS A 142     -42.128  -4.643  -7.012  1.00 94.95      A    N  
ATOM   2217  CA  HIS A 142     -43.086  -5.221  -6.118  1.00 94.95      A    C  
ATOM   2218  C   HIS A 142     -44.436  -4.755  -6.563  1.00 94.95      A    C  
ATOM   2219  O   HIS A 142     -44.641  -3.570  -6.816  1.00 94.95      A    O  
ATOM   2220  CB  HIS A 142     -42.896  -4.785  -4.656  1.00 94.95      A    C  
ATOM   2221  CG  HIS A 142     -43.714  -5.596  -3.697  1.00 94.95      A    C  
ATOM   2222  CD2 HIS A 142     -44.957  -5.372  -3.189  1.00 94.95      A    C  
ATOM   2223  ND1 HIS A 142     -43.294  -6.787  -3.149  1.00 94.95      A    N  
ATOM   2224  CE1 HIS A 142     -44.295  -7.222  -2.343  1.00 94.95      A    C  
ATOM   2225  NE2 HIS A 142     -45.325  -6.396  -2.335  1.00 94.95      A    N  
ATOM   2226  HN  HIS A 142     -41.932  -3.683  -6.981  1.00101.58      A    H  
ATOM   2227  HA  HIS A 142     -43.030  -6.298  -6.195  1.00101.58      A    H  
ATOM   2228  HB1 HIS A 142     -43.159  -3.767  -4.562  1.00101.58      A    H  
ATOM   2229  HB2 HIS A 142     -41.855  -4.905  -4.385  1.00101.58      A    H  
ATOM   2230  HD1 HIS A 142     -42.439  -7.240  -3.306  1.00101.58      A    H  
ATOM   2231  HD2 HIS A 142     -45.581  -4.525  -3.430  1.00101.58      A    H  
ATOM   2232  HE1 HIS A 142     -44.248  -8.126  -1.762  1.00101.58      A    H  
ATOM   2233  HE2 HIS A 142     -46.159  -6.506  -1.865  1.00101.58      A    H  
ATOM   2234  N   PHE A 143     -45.398  -5.690  -6.681  1.00 41.69      A    N  
ATOM   2235  CA  PHE A 143     -46.702  -5.326  -7.155  1.00 41.69      A    C  
ATOM   2236  C   PHE A 143     -47.488  -4.719  -6.036  1.00 41.69      A    C  
ATOM   2237  O   PHE A 143     -47.408  -5.155  -4.889  1.00 41.69      A    O  
ATOM   2238  CB  PHE A 143     -47.508  -6.515  -7.704  1.00 41.69      A    C  
ATOM   2239  CG  PHE A 143     -46.824  -6.979  -8.943  1.00 41.69      A    C  
ATOM   2240  CD1 PHE A 143     -45.733  -7.814  -8.869  1.00 41.69      A    C  
ATOM   2241  CD2 PHE A 143     -47.273  -6.578 -10.180  1.00 41.69      A    C  
ATOM   2242  CE1 PHE A 143     -45.101  -8.244 -10.011  1.00 41.69      A    C  
ATOM   2243  CE2 PHE A 143     -46.644  -7.005 -11.326  1.00 41.69      A    C  
ATOM   2244  CZ  PHE A 143     -45.554  -7.837 -11.243  1.00 41.69      A    C  
ATOM   2245  HN  PHE A 143     -45.207  -6.621  -6.443  1.00101.58      A    H  
ATOM   2246  HA  PHE A 143     -46.573  -4.587  -7.936  1.00101.58      A    H  
ATOM   2247  HB1 PHE A 143     -48.470  -6.180  -7.943  1.00101.58      A    H  
ATOM   2248  HB2 PHE A 143     -47.530  -7.321  -6.986  1.00101.58      A    H  
ATOM   2249  HD1 PHE A 143     -45.371  -8.133  -7.898  1.00101.58      A    H  
ATOM   2250  HD2 PHE A 143     -48.103  -5.926 -10.248  1.00101.58      A    H  
ATOM   2251  HE1 PHE A 143     -44.239  -8.904  -9.940  1.00101.58      A    H  
ATOM   2252  HE2 PHE A 143     -47.006  -6.680 -12.299  1.00101.58      A    H  
ATOM   2253  HZ  PHE A 143     -45.055  -8.176 -12.148  1.00101.58      A    H  
ATOM   2254  N   PHE A 144     -48.276  -3.676  -6.368  1.00 55.07      A    N  
ATOM   2255  CA  PHE A 144     -49.111  -2.990  -5.422  1.00 55.07      A    C  
ATOM   2256  C   PHE A 144     -50.384  -2.651  -6.135  1.00 55.07      A    C  
ATOM   2257  O   PHE A 144     -50.555  -2.988  -7.305  1.00 55.07      A    O  
ATOM   2258  CB  PHE A 144     -48.532  -1.651  -4.925  1.00 55.07      A    C  
ATOM   2259  CG  PHE A 144     -47.386  -1.905  -4.004  1.00 55.07      A    C  
ATOM   2260  CD1 PHE A 144     -46.132  -2.191  -4.493  1.00 55.07      A    C  
ATOM   2261  CD2 PHE A 144     -47.567  -1.838  -2.641  1.00 55.07      A    C  
ATOM   2262  CE1 PHE A 144     -45.081  -2.415  -3.634  1.00 55.07      A    C  
ATOM   2263  CE2 PHE A 144     -46.519  -2.062  -1.778  1.00 55.07      A    C  
ATOM   2264  CZ  PHE A 144     -45.272  -2.354  -2.274  1.00 55.07      A    C  
ATOM   2265  HN  PHE A 144     -48.279  -3.372  -7.299  1.00101.58      A    H  
ATOM   2266  HA  PHE A 144     -49.316  -3.641  -4.598  1.00101.58      A    H  
ATOM   2267  HB1 PHE A 144     -49.290  -1.082  -4.411  1.00101.58      A    H  
ATOM   2268  HB2 PHE A 144     -48.176  -1.099  -5.764  1.00101.58      A    H  
ATOM   2269  HD1 PHE A 144     -45.978  -2.249  -5.565  1.00101.58      A    H  
ATOM   2270  HD2 PHE A 144     -48.548  -1.628  -2.243  1.00101.58      A    H  
ATOM   2271  HE1 PHE A 144     -44.104  -2.603  -4.025  1.00101.58      A    H  
ATOM   2272  HE2 PHE A 144     -46.678  -2.012  -0.703  1.00101.58      A    H  
ATOM   2273  HZ  PHE A 144     -44.441  -2.532  -1.595  1.00101.58      A    H  
ATOM   2274  N   ASP A 145     -51.336  -2.015  -5.416  1.00 78.52      A    N  
ATOM   2275  CA  ASP A 145     -52.584  -1.600  -5.997  1.00 78.52      A    C  
ATOM   2276  C   ASP A 145     -52.831  -0.190  -5.558  1.00 78.52      A    C  
ATOM   2277  O   ASP A 145     -52.623   0.147  -4.393  1.00 78.52      A    O  
ATOM   2278  CB  ASP A 145     -53.784  -2.443  -5.523  1.00 78.52      A    C  
ATOM   2279  CG  ASP A 145     -54.998  -2.095  -6.376  1.00 78.52      A    C  
ATOM   2280  OD1 ASP A 145     -54.862  -1.236  -7.287  1.00 78.52      A    O  
ATOM   2281  OD2 ASP A 145     -56.079  -2.693  -6.128  1.00 78.52      A    O1-
ATOM   2282  HN  ASP A 145     -51.170  -1.830  -4.468  1.00101.58      A    H  
ATOM   2283  HA  ASP A 145     -52.504  -1.640  -7.069  1.00101.58      A    H  
ATOM   2284  HB1 ASP A 145     -54.006  -2.216  -4.496  1.00101.58      A    H  
ATOM   2285  HB2 ASP A 145     -53.562  -3.497  -5.629  1.00101.58      A    H  
ATOM   2286  N   LEU A 146     -53.267   0.686  -6.489  1.00 44.71      A    N  
ATOM   2287  CA  LEU A 146     -53.518   2.055  -6.136  1.00 44.71      A    C  
ATOM   2288  C   LEU A 146     -54.951   2.366  -6.422  1.00 44.71      A    C  
ATOM   2289  O   LEU A 146     -55.569   1.777  -7.309  1.00 44.71      A    O  
ATOM   2290  CB  LEU A 146     -52.683   3.062  -6.944  1.00 44.71      A    C  
ATOM   2291  CG  LEU A 146     -51.168   2.950  -6.702  1.00 44.71      A    C  
ATOM   2292  CD1 LEU A 146     -50.393   3.983  -7.538  1.00 44.71      A    C  
ATOM   2293  CD2 LEU A 146     -50.835   3.027  -5.205  1.00 44.71      A    C  
ATOM   2294  HN  LEU A 146     -53.413   0.386  -7.410  1.00101.58      A    H  
ATOM   2295  HA  LEU A 146     -53.353   2.181  -5.083  1.00101.58      A    H  
ATOM   2296  HB1 LEU A 146     -53.022   4.048  -6.769  1.00101.58      A    H  
ATOM   2297  HB2 LEU A 146     -52.848   2.824  -7.960  1.00101.58      A    H  
ATOM   2298  HG  LEU A 146     -50.866   1.953  -7.042  1.00101.58      A    H  
ATOM   2299 HD11 LEU A 146     -50.463   3.704  -8.580  1.00101.58      A    H  
ATOM   2300 HD12 LEU A 146     -49.357   4.021  -7.238  1.00101.58      A    H  
ATOM   2301 HD13 LEU A 146     -50.821   4.952  -7.411  1.00101.58      A    H  
ATOM   2302 HD21 LEU A 146     -51.125   3.950  -4.795  1.00101.58      A    H  
ATOM   2303 HD22 LEU A 146     -49.769   2.920  -5.073  1.00101.58      A    H  
ATOM   2304 HD23 LEU A 146     -51.317   2.231  -4.698  1.00101.58      A    H  
ATOM   2305  N   LYS A 147     -55.527   3.293  -5.634  1.00 53.29      A    N  
ATOM   2306  CA  LYS A 147     -56.877   3.729  -5.838  1.00 53.29      A    C  
ATOM   2307  C   LYS A 147     -56.866   5.197  -5.562  1.00 53.29      A    C  
ATOM   2308  O   LYS A 147     -56.506   5.612  -4.463  1.00 53.29      A    O  
ATOM   2309  CB  LYS A 147     -57.857   3.081  -4.844  1.00 53.29      A    C  
ATOM   2310  CG  LYS A 147     -59.321   3.485  -5.023  1.00 53.29      A    C  
ATOM   2311  CD  LYS A 147     -60.276   2.595  -4.223  1.00 53.29      A    C  
ATOM   2312  CE  LYS A 147     -61.753   2.965  -4.369  1.00 53.29      A    C  
ATOM   2313  NZ  LYS A 147     -62.584   2.045  -3.560  1.00 53.29      A    N1+
ATOM   2314  HN  LYS A 147     -55.008   3.681  -4.899  1.00101.58      A    H  
ATOM   2315  HA  LYS A 147     -57.169   3.538  -6.861  1.00101.58      A    H  
ATOM   2316  HB1 LYS A 147     -57.555   3.356  -3.852  1.00101.58      A    H  
ATOM   2317  HB2 LYS A 147     -57.778   2.006  -4.936  1.00101.58      A    H  
ATOM   2318  HG1 LYS A 147     -59.576   3.405  -6.075  1.00101.58      A    H  
ATOM   2319  HG2 LYS A 147     -59.452   4.517  -4.721  1.00101.58      A    H  
ATOM   2320  HD1 LYS A 147     -60.009   2.677  -3.172  1.00101.58      A    H  
ATOM   2321  HD2 LYS A 147     -60.146   1.570  -4.508  1.00101.58      A    H  
ATOM   2322  HE1 LYS A 147     -62.045   2.886  -5.409  1.00101.58      A    H  
ATOM   2323  HE2 LYS A 147     -61.909   3.982  -4.028  1.00101.58      A    H  
ATOM   2324  HZ1 LYS A 147     -62.318   2.112  -2.557  1.00101.58      A    H  
ATOM   2325  HZ2 LYS A 147     -62.446   1.065  -3.879  1.00101.58      A    H  
ATOM   2326  HZ3 LYS A 147     -63.590   2.291  -3.659  1.00101.58      A    H  
ATOM   2327  N   ILE A 148     -57.276   6.042  -6.527  1.00116.99      A    N  
ATOM   2328  CA  ILE A 148     -57.196   7.438  -6.217  1.00116.99      A    C  
ATOM   2329  C   ILE A 148     -58.467   7.878  -5.569  1.00116.99      A    C  
ATOM   2330  O   ILE A 148     -59.531   7.904  -6.185  1.00116.99      A    O  
ATOM   2331  CB  ILE A 148     -56.896   8.314  -7.403  1.00116.99      A    C  
ATOM   2332  CG1 ILE A 148     -56.955   9.796  -7.001  1.00116.99      A    C  
ATOM   2333  CG2 ILE A 148     -57.787   7.903  -8.580  1.00116.99      A    C  
ATOM   2334  CD1 ILE A 148     -56.583  10.749  -8.135  1.00116.99      A    C  
ATOM   2335  HN  ILE A 148     -57.620   5.717  -7.382  1.00101.58      A    H  
ATOM   2336  HA  ILE A 148     -56.405   7.551  -5.491  1.00101.58      A    H  
ATOM   2337  HB  ILE A 148     -55.864   8.086  -7.704  1.00101.58      A    H  
ATOM   2338 HG11 ILE A 148     -56.275   9.952  -6.172  1.00101.58      A    H  
ATOM   2339 HG12 ILE A 148     -57.954  10.019  -6.650  1.00101.58      A    H  
ATOM   2340 HG21 ILE A 148     -57.635   6.849  -8.776  1.00101.58      A    H  
ATOM   2341 HG22 ILE A 148     -57.520   8.447  -9.479  1.00101.58      A    H  
ATOM   2342 HG23 ILE A 148     -58.810   8.051  -8.327  1.00101.58      A    H  
ATOM   2343 HD11 ILE A 148     -55.735  10.369  -8.645  1.00101.58      A    H  
ATOM   2344 HD12 ILE A 148     -56.389  11.729  -7.766  1.00101.58      A    H  
ATOM   2345 HD13 ILE A 148     -57.373  10.811  -8.841  1.00101.58      A    H  
ATOM   2346  N   ARG A 149     -58.369   8.172  -4.255  1.00137.44      A    N  
ATOM   2347  CA  ARG A 149     -59.474   8.603  -3.447  1.00137.44      A    C  
ATOM   2348  C   ARG A 149     -59.900  10.006  -3.762  1.00137.44      A    C  
ATOM   2349  O   ARG A 149     -61.081  10.259  -3.996  1.00137.44      A    O  
ATOM   2350  CB  ARG A 149     -59.142   8.552  -1.951  1.00137.44      A    C  
ATOM   2351  CG  ARG A 149     -58.748   7.149  -1.491  1.00137.44      A    C  
ATOM   2352  CD  ARG A 149     -59.825   6.097  -1.757  1.00137.44      A    C  
ATOM   2353  NE  ARG A 149     -59.306   4.792  -1.261  1.00137.44      A    N  
ATOM   2354  CZ  ARG A 149     -60.154   3.734  -1.112  1.00137.44      A    C  
ATOM   2355  NH1 ARG A 149     -61.477   3.871  -1.420  1.00137.44      A    N1+
ATOM   2356  NH2 ARG A 149     -59.679   2.538  -0.656  1.00137.44      A    N  
ATOM   2357  HN  ARG A 149     -57.491   8.086  -3.828  1.00101.58      A    H  
ATOM   2358  HA  ARG A 149     -60.307   7.959  -3.655  1.00101.58      A    H  
ATOM   2359  HB1 ARG A 149     -60.012   8.875  -1.385  1.00101.58      A    H  
ATOM   2360  HB2 ARG A 149     -58.323   9.242  -1.756  1.00101.58      A    H  
ATOM   2361  HG1 ARG A 149     -58.548   7.187  -0.422  1.00101.58      A    H  
ATOM   2362  HG2 ARG A 149     -57.858   6.858  -2.044  1.00101.58      A    H  
ATOM   2363  HD1 ARG A 149     -60.023   6.006  -2.807  1.00101.58      A    H  
ATOM   2364  HD2 ARG A 149     -60.736   6.355  -1.229  1.00101.58      A    H  
ATOM   2365  HE  ARG A 149     -58.365   4.693  -1.069  1.00101.58      A    H  
ATOM   2366 HH11 ARG A 149     -62.099   3.095  -1.311  1.00101.58      A    H  
ATOM   2367 HH12 ARG A 149     -61.824   4.747  -1.755  1.00101.58      A    H  
ATOM   2368 HH21 ARG A 149     -58.710   2.438  -0.431  1.00101.58      A    H  
ATOM   2369 HH22 ARG A 149     -60.300   1.762  -0.547  1.00101.58      A    H  
ATOM   2370  N   ASN A 150     -58.946  10.963  -3.787  1.00 43.24      A    N  
ATOM   2371  CA  ASN A 150     -59.327  12.333  -3.994  1.00 43.24      A    C  
ATOM   2372  C   ASN A 150     -58.234  13.004  -4.762  1.00 43.24      A    C  
ATOM   2373  O   ASN A 150     -57.060  12.671  -4.614  1.00 43.24      A    O  
ATOM   2374  CB  ASN A 150     -59.514  13.101  -2.671  1.00 43.24      A    C  
ATOM   2375  CG  ASN A 150     -60.157  14.452  -2.956  1.00 43.24      A    C  
ATOM   2376  ND2 ASN A 150     -61.412  14.639  -2.467  1.00 43.24      A    N  
ATOM   2377  OD1 ASN A 150     -59.560  15.319  -3.592  1.00 43.24      A    O  
ATOM   2378  HN  ASN A 150     -58.003  10.725  -3.665  1.00101.58      A    H  
ATOM   2379  HA  ASN A 150     -60.242  12.358  -4.568  1.00101.58      A    H  
ATOM   2380  HB1 ASN A 150     -58.554  13.264  -2.206  1.00101.58      A    H  
ATOM   2381  HB2 ASN A 150     -60.153  12.537  -2.005  1.00101.58      A    H  
ATOM   2382 HD21 ASN A 150     -61.828  13.906  -1.966  1.00101.58      A    H  
ATOM   2383 HD22 ASN A 150     -61.851  15.499  -2.635  1.00101.58      A    H  
ATOM   2384  N   VAL A 151     -58.604  13.968  -5.627  1.00101.17      A    N  
ATOM   2385  CA  VAL A 151     -57.607  14.677  -6.373  1.00101.17      A    C  
ATOM   2386  C   VAL A 151     -57.893  16.117  -6.202  1.00101.17      A    C  
ATOM   2387  O   VAL A 151     -59.047  16.533  -6.089  1.00101.17      A    O  
ATOM   2388  CB  VAL A 151     -57.662  14.429  -7.849  1.00101.17      A    C  
ATOM   2389  CG1 VAL A 151     -58.971  15.036  -8.383  1.00101.17      A    C  
ATOM   2390  CG2 VAL A 151     -56.402  15.026  -8.494  1.00101.17      A    C  
ATOM   2391  HN  VAL A 151     -59.552  14.184  -5.746  1.00101.58      A    H  
ATOM   2392  HA  VAL A 151     -56.644  14.441  -5.972  1.00101.58      A    H  
ATOM   2393  HB  VAL A 151     -57.665  13.385  -7.995  1.00101.58      A    H  
ATOM   2394 HG11 VAL A 151     -58.862  16.100  -8.407  1.00101.58      A    H  
ATOM   2395 HG12 VAL A 151     -59.774  14.812  -7.707  1.00101.58      A    H  
ATOM   2396 HG13 VAL A 151     -59.190  14.671  -9.337  1.00101.58      A    H  
ATOM   2397 HG21 VAL A 151     -56.505  16.106  -8.551  1.00101.58      A    H  
ATOM   2398 HG22 VAL A 151     -56.285  14.605  -9.487  1.00101.58      A    H  
ATOM   2399 HG23 VAL A 151     -55.561  14.770  -7.885  1.00101.58      A    H  
ATOM   2400  N   GLN A 152     -56.826  16.923  -6.151  1.00 50.38      A    N  
ATOM   2401  CA  GLN A 152     -57.067  18.318  -6.051  1.00 50.38      A    C  
ATOM   2402  C   GLN A 152     -56.265  18.976  -7.106  1.00 50.38      A    C  
ATOM   2403  O   GLN A 152     -55.048  18.799  -7.193  1.00 50.38      A    O  
ATOM   2404  CB  GLN A 152     -56.641  18.932  -4.707  1.00 50.38      A    C  
ATOM   2405  CG  GLN A 152     -57.469  18.439  -3.521  1.00 50.38      A    C  
ATOM   2406  CD  GLN A 152     -56.937  19.126  -2.274  1.00 50.38      A    C  
ATOM   2407  NE2 GLN A 152     -56.614  18.322  -1.226  1.00 50.38      A    N  
ATOM   2408  OE1 GLN A 152     -56.802  20.350  -2.233  1.00 50.38      A    O  
ATOM   2409  HN  GLN A 152     -55.914  16.564  -6.181  1.00101.58      A    H  
ATOM   2410  HA  GLN A 152     -58.119  18.499  -6.226  1.00101.58      A    H  
ATOM   2411  HB1 GLN A 152     -56.732  20.012  -4.766  1.00101.58      A    H  
ATOM   2412  HB2 GLN A 152     -55.607  18.690  -4.535  1.00101.58      A    H  
ATOM   2413  HG1 GLN A 152     -57.363  17.368  -3.409  1.00101.58      A    H  
ATOM   2414  HG2 GLN A 152     -58.514  18.697  -3.662  1.00101.58      A    H  
ATOM   2415 HE21 GLN A 152     -56.739  17.355  -1.328  1.00101.58      A    H  
ATOM   2416 HE22 GLN A 152     -56.269  18.741  -0.410  1.00101.58      A    H  
ATOM   2417  N   ALA A 153     -56.945  19.733  -7.978  1.00 46.15      A    N  
ATOM   2418  CA  ALA A 153     -56.151  20.485  -8.884  1.00 46.15      A    C  
ATOM   2419  C   ALA A 153     -55.605  21.528  -7.993  1.00 46.15      A    C  
ATOM   2420  O   ALA A 153     -56.236  21.849  -6.990  1.00 46.15      A    O  
ATOM   2421  CB  ALA A 153     -56.951  21.171 -10.004  1.00 46.15      A    C  
ATOM   2422  HN  ALA A 153     -57.924  19.766  -7.990  1.00101.58      A    H  
ATOM   2423  HA  ALA A 153     -55.359  19.873  -9.284  1.00101.58      A    H  
ATOM   2424  HB1 ALA A 153     -57.740  21.763  -9.565  1.00101.58      A    H  
ATOM   2425  HB2 ALA A 153     -57.387  20.424 -10.656  1.00101.58      A    H  
ATOM   2426  HB3 ALA A 153     -56.299  21.815 -10.580  1.00101.58      A    H  
ATOM   2427  N   ILE A 154     -54.414  22.074  -8.269  1.00192.59      A    N  
ATOM   2428  CA  ILE A 154     -54.058  23.060  -7.298  1.00192.59      A    C  
ATOM   2429  C   ILE A 154     -54.784  24.326  -7.653  1.00192.59      A    C  
ATOM   2430  O   ILE A 154     -54.556  24.891  -8.721  1.00192.59      A    O  
ATOM   2431  CB  ILE A 154     -52.578  23.333  -7.222  1.00192.59      A    C  
ATOM   2432  CG1 ILE A 154     -52.288  24.348  -6.103  1.00192.59      A    C  
ATOM   2433  CG2 ILE A 154     -52.065  23.759  -8.610  1.00192.59      A    C  
ATOM   2434  CD1 ILE A 154     -50.814  24.428  -5.707  1.00192.59      A    C  
ATOM   2435  HN  ILE A 154     -53.856  21.820  -9.032  1.00101.58      A    H  
ATOM   2436  HA  ILE A 154     -54.397  22.690  -6.353  1.00101.58      A    H  
ATOM   2437  HB  ILE A 154     -52.092  22.402  -6.972  1.00101.58      A    H  
ATOM   2438 HG11 ILE A 154     -52.856  24.076  -5.216  1.00101.58      A    H  
ATOM   2439 HG12 ILE A 154     -52.615  25.333  -6.421  1.00101.58      A    H  
ATOM   2440 HG21 ILE A 154     -52.201  24.821  -8.742  1.00101.58      A    H  
ATOM   2441 HG22 ILE A 154     -52.626  23.247  -9.371  1.00101.58      A    H  
ATOM   2442 HG23 ILE A 154     -51.012  23.520  -8.719  1.00101.58      A    H  
ATOM   2443 HD11 ILE A 154     -50.668  25.184  -4.939  1.00101.58      A    H  
ATOM   2444 HD12 ILE A 154     -50.217  24.687  -6.572  1.00101.58      A    H  
ATOM   2445 HD13 ILE A 154     -50.480  23.469  -5.326  1.00101.58      A    H  
ATOM   2446  N   ASP A 155     -55.717  24.810  -6.794  1.00160.57      A    N  
ATOM   2447  CA  ASP A 155     -56.155  24.189  -5.574  1.00160.57      A    C  
ATOM   2448  C   ASP A 155     -57.614  23.870  -5.702  1.00160.57      A    C  
ATOM   2449  O   ASP A 155     -58.334  24.520  -6.459  1.00160.57      A    O  
ATOM   2450  CB  ASP A 155     -56.011  25.066  -4.319  1.00160.57      A    C  
ATOM   2451  CG  ASP A 155     -54.564  25.019  -3.858  1.00160.57      A    C  
ATOM   2452  OD1 ASP A 155     -53.952  23.922  -3.967  1.00160.57      A    O  
ATOM   2453  OD2 ASP A 155     -54.052  26.071  -3.391  1.00160.57      A    O1-
ATOM   2454  HN  ASP A 155     -56.132  25.666  -7.028  1.00101.58      A    H  
ATOM   2455  HA  ASP A 155     -55.626  23.276  -5.422  1.00101.58      A    H  
ATOM   2456  HB1 ASP A 155     -56.644  24.691  -3.528  1.00101.58      A    H  
ATOM   2457  HB2 ASP A 155     -56.277  26.087  -4.554  1.00101.58      A    H  
ATOM   2458  N   LEU A 156     -58.071  22.841  -4.953  1.00246.41      A    N  
ATOM   2459  CA  LEU A 156     -59.449  22.430  -4.906  1.00246.41      A    C  
ATOM   2460  C   LEU A 156     -59.863  22.253  -6.339  1.00246.41      A    C  
ATOM   2461  O   LEU A 156     -59.014  22.025  -7.199  1.00246.41      A    O  
ATOM   2462  CB  LEU A 156     -60.320  23.474  -4.157  1.00246.41      A    C  
ATOM   2463  CG  LEU A 156     -61.616  22.983  -3.451  1.00246.41      A    C  
ATOM   2464  CD1 LEU A 156     -62.777  22.595  -4.378  1.00246.41      A    C  
ATOM   2465  CD2 LEU A 156     -61.274  21.873  -2.444  1.00246.41      A    C  
ATOM   2466  HN  LEU A 156     -57.424  22.345  -4.409  1.00101.58      A    H  
ATOM   2467  HA  LEU A 156     -59.490  21.478  -4.409  1.00101.58      A    H  
ATOM   2468  HB1 LEU A 156     -60.602  24.225  -4.886  1.00101.58      A    H  
ATOM   2469  HB2 LEU A 156     -59.684  23.958  -3.424  1.00101.58      A    H  
ATOM   2470  HG  LEU A 156     -61.985  23.829  -2.851  1.00101.58      A    H  
ATOM   2471 HD11 LEU A 156     -63.643  22.324  -3.783  1.00101.58      A    H  
ATOM   2472 HD12 LEU A 156     -62.495  21.744  -4.979  1.00101.58      A    H  
ATOM   2473 HD13 LEU A 156     -63.038  23.427  -5.025  1.00101.58      A    H  
ATOM   2474 HD21 LEU A 156     -61.298  20.911  -2.933  1.00101.58      A    H  
ATOM   2475 HD22 LEU A 156     -62.000  21.864  -1.637  1.00101.58      A    H  
ATOM   2476 HD23 LEU A 156     -60.291  22.037  -2.028  1.00101.58      A    H  
ATOM   2477  N   GLY A 157     -61.169  22.335  -6.651  1.00 73.84      A    N  
ATOM   2478  CA  GLY A 157     -61.585  22.159  -8.010  1.00 73.84      A    C  
ATOM   2479  C   GLY A 157     -61.490  20.705  -8.338  1.00 73.84      A    C  
ATOM   2480  O   GLY A 157     -60.771  20.305  -9.252  1.00 73.84      A    O  
ATOM   2481  HN  GLY A 157     -61.809  22.559  -5.977  1.00101.58      A    H  
ATOM   2482  HA1 GLY A 157     -60.937  22.718  -8.667  1.00101.58      A    H  
ATOM   2483  HA2 GLY A 157     -62.606  22.497  -8.125  1.00101.58      A    H  
ATOM   2484  N   ASP A 158     -62.226  19.876  -7.576  1.00 46.73      A    N  
ATOM   2485  CA  ASP A 158     -62.199  18.455  -7.753  1.00 46.73      A    C  
ATOM   2486  C   ASP A 158     -62.514  18.130  -9.182  1.00 46.73      A    C  
ATOM   2487  O   ASP A 158     -63.429  18.692  -9.784  1.00 46.73      A    O  
ATOM   2488  CB  ASP A 158     -63.244  17.719  -6.892  1.00 46.73      A    C  
ATOM   2489  CG  ASP A 158     -62.884  17.896  -5.423  1.00 46.73      A    C  
ATOM   2490  OD1 ASP A 158     -61.737  18.336  -5.142  1.00 46.73      A    O  
ATOM   2491  OD2 ASP A 158     -63.755  17.599  -4.563  1.00 46.73      A    O1-
ATOM   2492  HN  ASP A 158     -62.799  20.256  -6.878  1.00101.58      A    H  
ATOM   2493  HA  ASP A 158     -61.208  18.099  -7.510  1.00101.58      A    H  
ATOM   2494  HB1 ASP A 158     -63.249  16.664  -7.128  1.00101.58      A    H  
ATOM   2495  HB2 ASP A 158     -64.224  18.141  -7.070  1.00101.58      A    H  
ATOM   2496  N   ILE A 159     -61.711  17.210  -9.755  1.00100.01      A    N  
ATOM   2497  CA  ILE A 159     -61.836  16.686 -11.091  1.00100.01      A    C  
ATOM   2498  C   ILE A 159     -62.141  15.216 -10.882  1.00100.01      A    C  
ATOM   2499  O   ILE A 159     -61.330  14.483 -10.323  1.00100.01      A    O  
ATOM   2500  CB  ILE A 159     -60.558  16.915 -11.822  1.00100.01      A    C  
ATOM   2501  CG1 ILE A 159     -59.411  16.325 -10.994  1.00100.01      A    C  
ATOM   2502  CG2 ILE A 159     -60.427  18.423 -12.091  1.00100.01      A    C  
ATOM   2503  CD1 ILE A 159     -58.034  16.627 -11.559  1.00100.01      A    C  
ATOM   2504  HN  ILE A 159     -60.990  16.852  -9.201  1.00101.58      A    H  
ATOM   2505  HA  ILE A 159     -62.670  17.169 -11.587  1.00101.58      A    H  
ATOM   2506  HB  ILE A 159     -60.620  16.394 -12.782  1.00101.58      A    H  
ATOM   2507 HG11 ILE A 159     -59.547  15.261 -10.940  1.00101.58      A    H  
ATOM   2508 HG12 ILE A 159     -59.475  16.771 -10.025  1.00101.58      A    H  
ATOM   2509 HG21 ILE A 159     -59.532  18.628 -12.662  1.00101.58      A    H  
ATOM   2510 HG22 ILE A 159     -60.370  18.947 -11.150  1.00101.58      A    H  
ATOM   2511 HG23 ILE A 159     -61.285  18.786 -12.646  1.00101.58      A    H  
ATOM   2512 HD11 ILE A 159     -58.109  16.569 -12.625  1.00101.58      A    H  
ATOM   2513 HD12 ILE A 159     -57.317  15.918 -11.183  1.00101.58      A    H  
ATOM   2514 HD13 ILE A 159     -57.716  17.627 -11.279  1.00101.58      A    H  
ATOM   2515  N   GLU A 160     -63.357  14.787 -11.298  1.00165.25      A    N  
ATOM   2516  CA  GLU A 160     -63.994  13.569 -10.843  1.00165.25      A    C  
ATOM   2517  C   GLU A 160     -63.473  12.141 -11.164  1.00165.25      A    C  
ATOM   2518  O   GLU A 160     -62.518  11.765 -10.484  1.00165.25      A    O  
ATOM   2519  CB  GLU A 160     -65.482  13.747 -11.191  1.00165.25      A    C  
ATOM   2520  CG  GLU A 160     -66.093  15.033 -10.644  1.00165.25      A    C  
ATOM   2521  CD  GLU A 160     -67.232  15.396 -11.585  1.00165.25      A    C  
ATOM   2522  OE1 GLU A 160     -66.962  15.495 -12.812  1.00165.25      A    O  
ATOM   2523  OE2 GLU A 160     -68.381  15.574 -11.100  1.00165.25      A    O1-
ATOM   2524  HN  GLU A 160     -63.838  15.338 -11.951  1.00101.58      A    H  
ATOM   2525  HA  GLU A 160     -63.948  13.641  -9.768  1.00101.58      A    H  
ATOM   2526  HB1 GLU A 160     -66.051  12.920 -10.804  1.00101.58      A    H  
ATOM   2527  HB2 GLU A 160     -65.582  13.782 -12.261  1.00101.58      A    H  
ATOM   2528  HG1 GLU A 160     -65.358  15.822 -10.661  1.00101.58      A    H  
ATOM   2529  HG2 GLU A 160     -66.472  14.888  -9.635  1.00101.58      A    H  
ATOM   2530  N   PRO A 161     -63.895  11.278 -12.121  1.00150.05      A    N  
ATOM   2531  CA  PRO A 161     -63.230   9.984 -12.116  1.00150.05      A    C  
ATOM   2532  C   PRO A 161     -62.418   9.852 -13.344  1.00150.05      A    C  
ATOM   2533  O   PRO A 161     -63.033   9.985 -14.400  1.00150.05      A    O  
ATOM   2534  CB  PRO A 161     -64.309   8.907 -12.081  1.00150.05      A    C  
ATOM   2535  CG  PRO A 161     -65.485   9.580 -12.788  1.00150.05      A    C  
ATOM   2536  CD  PRO A 161     -65.315  11.058 -12.411  1.00150.05      A    C  
ATOM   2537  HA  PRO A 161     -62.574   9.906 -11.258  1.00101.58      A    H  
ATOM   2538  HB1 PRO A 161     -64.592   8.675 -11.060  1.00101.58      A    H  
ATOM   2539  HB2 PRO A 161     -63.984   8.028 -12.630  1.00101.58      A    H  
ATOM   2540  HG1 PRO A 161     -66.437   9.193 -12.432  1.00101.58      A    H  
ATOM   2541  HG2 PRO A 161     -65.403   9.437 -13.869  1.00101.58      A    H  
ATOM   2542  HD1 PRO A 161     -65.911  11.261 -11.542  1.00101.58      A    H  
ATOM   2543  HD2 PRO A 161     -65.632  11.686 -13.230  1.00101.58      A    H  
ATOM   2544  N   THR A 162     -61.145   9.410 -13.270  1.00327.75      A    N  
ATOM   2545  CA  THR A 162     -60.407   9.564 -14.477  1.00327.75      A    C  
ATOM   2546  C   THR A 162     -59.023   9.000 -14.476  1.00327.75      A    C  
ATOM   2547  O   THR A 162     -58.360   8.816 -13.457  1.00327.75      A    O  
ATOM   2548  CB  THR A 162     -60.192  11.031 -14.681  1.00327.75      A    C  
ATOM   2549  CG2 THR A 162     -58.871  11.408 -15.372  1.00327.75      A    C  
ATOM   2550  OG1 THR A 162     -61.348  11.708 -15.123  1.00327.75      A    O  
ATOM   2551  HN  THR A 162     -60.763   9.018 -12.457  1.00101.58      A    H  
ATOM   2552  HA  THR A 162     -60.976   9.186 -15.307  1.00101.58      A    H  
ATOM   2553  HB  THR A 162     -60.113  11.371 -13.675  1.00101.58      A    H  
ATOM   2554  HG1 THR A 162     -62.038  11.631 -14.459  1.00101.58      A    H  
ATOM   2555 HG21 THR A 162     -58.860  10.994 -16.366  1.00101.58      A    H  
ATOM   2556 HG22 THR A 162     -58.059  10.978 -14.822  1.00101.58      A    H  
ATOM   2557 HG23 THR A 162     -58.764  12.473 -15.430  1.00101.58      A    H  
ATOM   2558  N   SER A 163     -58.634   8.667 -15.716  1.00268.99      A    N  
ATOM   2559  CA  SER A 163     -57.307   8.693 -16.218  1.00268.99      A    C  
ATOM   2560  C   SER A 163     -57.714   9.543 -17.383  1.00268.99      A    C  
ATOM   2561  O   SER A 163     -58.916   9.737 -17.521  1.00268.99      A    O  
ATOM   2562  CB  SER A 163     -56.640   7.359 -16.611  1.00268.99      A    C  
ATOM   2563  OG  SER A 163     -55.458   7.580 -17.364  1.00268.99      A    O  
ATOM   2564  HN  SER A 163     -59.335   8.377 -16.336  1.00101.58      A    H  
ATOM   2565  HA  SER A 163     -56.703   9.259 -15.549  1.00101.58      A    H  
ATOM   2566  HB1 SER A 163     -57.334   6.762 -17.177  1.00101.58      A    H  
ATOM   2567  HB2 SER A 163     -56.373   6.825 -15.712  1.00101.58      A    H  
ATOM   2568  HG  SER A 163     -55.073   6.736 -17.612  1.00101.58      A    H  
ATOM   2569  N   ALA A 164     -56.838   9.982 -18.286  1.00246.68      A    N  
ATOM   2570  CA  ALA A 164     -57.096  11.080 -19.191  1.00246.68      A    C  
ATOM   2571  C   ALA A 164     -58.233  12.029 -18.812  1.00246.68      A    C  
ATOM   2572  O   ALA A 164     -59.219  12.137 -19.534  1.00246.68      A    O  
ATOM   2573  CB  ALA A 164     -57.274  10.651 -20.626  1.00246.68      A    C  
ATOM   2574  HN  ALA A 164     -55.968   9.535 -18.340  1.00101.58      A    H  
ATOM   2575  HA  ALA A 164     -56.244  11.682 -19.174  1.00101.58      A    H  
ATOM   2576  HB1 ALA A 164     -57.850   9.764 -20.672  1.00101.58      A    H  
ATOM   2577  HB2 ALA A 164     -56.298  10.453 -21.072  1.00101.58      A    H  
ATOM   2578  HB3 ALA A 164     -57.751  11.460 -21.147  1.00101.58      A    H  
ATOM   2579  N   VAL A 165     -58.080  12.812 -17.707  1.00213.77      A    N  
ATOM   2580  CA  VAL A 165     -58.909  13.920 -17.308  1.00213.77      A    C  
ATOM   2581  C   VAL A 165     -58.047  15.015 -16.814  1.00213.77      A    C  
ATOM   2582  O   VAL A 165     -57.752  15.919 -17.590  1.00213.77      A    O  
ATOM   2583  CB  VAL A 165     -60.154  13.747 -16.523  1.00213.77      A    C  
ATOM   2584  CG1 VAL A 165     -60.638  15.126 -16.033  1.00213.77      A    C  
ATOM   2585  CG2 VAL A 165     -61.151  13.093 -17.503  1.00213.77      A    C  
ATOM   2586  HN  VAL A 165     -57.375  12.578 -17.113  1.00101.58      A    H  
ATOM   2587  HA  VAL A 165     -59.234  14.318 -18.270  1.00101.58      A    H  
ATOM   2588  HB  VAL A 165     -60.006  13.108 -15.678  1.00101.58      A    H  
ATOM   2589 HG11 VAL A 165     -60.786  15.783 -16.858  1.00101.58      A    H  
ATOM   2590 HG12 VAL A 165     -59.899  15.559 -15.371  1.00101.58      A    H  
ATOM   2591 HG13 VAL A 165     -61.574  15.015 -15.496  1.00101.58      A    H  
ATOM   2592 HG21 VAL A 165     -61.917  13.805 -17.773  1.00101.58      A    H  
ATOM   2593 HG22 VAL A 165     -61.624  12.236 -17.039  1.00101.58      A    H  
ATOM   2594 HG23 VAL A 165     -60.628  12.794 -18.383  1.00101.58      A    H  
ATOM   2595  N   ALA A 166     -57.643  15.013 -15.531  1.00215.08      A    N  
ATOM   2596  CA  ALA A 166     -56.708  16.027 -15.146  1.00215.08      A    C  
ATOM   2597  C   ALA A 166     -55.519  15.912 -16.064  1.00215.08      A    C  
ATOM   2598  O   ALA A 166     -54.816  14.914 -16.101  1.00215.08      A    O  
ATOM   2599  CB  ALA A 166     -56.186  15.854 -13.711  1.00215.08      A    C  
ATOM   2600  HN  ALA A 166     -58.000  14.372 -14.880  1.00101.58      A    H  
ATOM   2601  HA  ALA A 166     -57.175  16.998 -15.262  1.00101.58      A    H  
ATOM   2602  HB1 ALA A 166     -56.819  15.154 -13.197  1.00101.58      A    H  
ATOM   2603  HB2 ALA A 166     -56.125  16.801 -13.192  1.00101.58      A    H  
ATOM   2604  HB3 ALA A 166     -55.202  15.422 -13.772  1.00101.58      A    H  
ATOM   2605  N   THR A 167     -55.257  16.929 -16.891  1.00270.95      A    N  
ATOM   2606  CA  THR A 167     -54.122  16.782 -17.744  1.00270.95      A    C  
ATOM   2607  C   THR A 167     -53.881  18.106 -18.376  1.00270.95      A    C  
ATOM   2608  O   THR A 167     -53.643  19.077 -17.665  1.00270.95      A    O  
ATOM   2609  CB  THR A 167     -54.222  15.648 -18.730  1.00270.95      A    C  
ATOM   2610  CG2 THR A 167     -55.435  15.850 -19.629  1.00270.95      A    C  
ATOM   2611  OG1 THR A 167     -53.027  15.535 -19.487  1.00270.95      A    O  
ATOM   2612  HN  THR A 167     -55.815  17.734 -16.911  1.00101.58      A    H  
ATOM   2613  HA  THR A 167     -53.304  16.574 -17.089  1.00101.58      A    H  
ATOM   2614  HB  THR A 167     -54.362  14.747 -18.181  1.00101.58      A    H  
ATOM   2615  HG1 THR A 167     -52.997  14.675 -19.912  1.00101.58      A    H  
ATOM   2616 HG21 THR A 167     -55.091  16.092 -20.617  1.00101.58      A    H  
ATOM   2617 HG22 THR A 167     -56.050  16.635 -19.230  1.00101.58      A    H  
ATOM   2618 HG23 THR A 167     -56.025  14.939 -19.680  1.00101.58      A    H  
ATOM   2619  N   GLY A 168     -53.925  18.238 -19.710  1.00 66.63      A    N  
ATOM   2620  CA  GLY A 168     -53.544  19.553 -20.131  1.00 66.63      A    C  
ATOM   2621  C   GLY A 168     -52.081  19.540 -19.890  1.00 66.63      A    C  
ATOM   2622  O   GLY A 168     -51.584  19.971 -18.850  1.00 66.63      A    O  
ATOM   2623  HN  GLY A 168     -54.109  17.501 -20.321  1.00101.58      A    H  
ATOM   2624  HA1 GLY A 168     -54.012  20.308 -19.522  1.00101.58      A    H  
ATOM   2625  HA2 GLY A 168     -53.757  19.706 -21.184  1.00101.58      A    H  
ATOM   2626  N   ILE A 169     -51.347  19.021 -20.883  1.00130.88      A    N  
ATOM   2627  CA  ILE A 169     -50.000  18.679 -20.609  1.00130.88      A    C  
ATOM   2628  C   ILE A 169     -49.007  19.780 -20.720  1.00130.88      A    C  
ATOM   2629  O   ILE A 169     -48.647  20.269 -21.789  1.00130.88      A    O  
ATOM   2630  CB  ILE A 169     -49.501  17.557 -21.459  1.00130.88      A    C  
ATOM   2631  CG1 ILE A 169     -48.081  17.170 -21.022  1.00130.88      A    C  
ATOM   2632  CG2 ILE A 169     -49.629  17.973 -22.931  1.00130.88      A    C  
ATOM   2633  CD1 ILE A 169     -47.555  15.905 -21.696  1.00130.88      A    C  
ATOM   2634  HN  ILE A 169     -51.734  18.882 -21.771  1.00101.58      A    H  
ATOM   2635  HA  ILE A 169     -49.974  18.370 -19.607  1.00101.58      A    H  
ATOM   2636  HB  ILE A 169     -50.172  16.706 -21.306  1.00101.58      A    H  
ATOM   2637 HG11 ILE A 169     -48.033  17.057 -19.982  1.00101.58      A    H  
ATOM   2638 HG12 ILE A 169     -47.417  17.987 -21.288  1.00101.58      A    H  
ATOM   2639 HG21 ILE A 169     -49.002  18.833 -23.115  1.00101.58      A    H  
ATOM   2640 HG22 ILE A 169     -50.655  18.233 -23.158  1.00101.58      A    H  
ATOM   2641 HG23 ILE A 169     -49.318  17.162 -23.577  1.00101.58      A    H  
ATOM   2642 HD11 ILE A 169     -48.343  15.174 -21.777  1.00101.58      A    H  
ATOM   2643 HD12 ILE A 169     -46.740  15.482 -21.118  1.00101.58      A    H  
ATOM   2644 HD13 ILE A 169     -47.189  16.134 -22.692  1.00101.58      A    H  
ATOM   2645  N   GLU A 170     -48.603  20.213 -19.522  1.00241.62      A    N  
ATOM   2646  CA  GLU A 170     -47.373  20.873 -19.247  1.00241.62      A    C  
ATOM   2647  C   GLU A 170     -47.070  20.021 -18.073  1.00241.62      A    C  
ATOM   2648  O   GLU A 170     -46.576  20.477 -17.043  1.00241.62      A    O  
ATOM   2649  CB  GLU A 170     -47.433  22.293 -18.675  1.00241.62      A    C  
ATOM   2650  CG  GLU A 170     -46.012  22.861 -18.552  1.00241.62      A    C  
ATOM   2651  CD  GLU A 170     -45.965  24.066 -17.624  1.00241.62      A    C  
ATOM   2652  OE1 GLU A 170     -47.001  24.346 -16.957  1.00241.62      A    O  
ATOM   2653  OE2 GLU A 170     -44.888  24.711 -17.561  1.00241.62      A    O1-
ATOM   2654  HN  GLU A 170     -49.208  20.063 -18.766  1.00101.58      A    H  
ATOM   2655  HA  GLU A 170     -46.651  20.742 -20.042  1.00101.58      A    H  
ATOM   2656  HB1 GLU A 170     -47.885  22.280 -17.712  1.00101.58      A    H  
ATOM   2657  HB2 GLU A 170     -48.023  22.920 -19.336  1.00101.58      A    H  
ATOM   2658  HG1 GLU A 170     -45.649  23.159 -19.529  1.00101.58      A    H  
ATOM   2659  HG2 GLU A 170     -45.364  22.093 -18.151  1.00101.58      A    H  
ATOM   2660  N   THR A 171     -47.322  18.713 -18.300  1.00313.08      A    N  
ATOM   2661  CA  THR A 171     -47.399  17.687 -17.303  1.00313.08      A    C  
ATOM   2662  C   THR A 171     -47.813  18.298 -15.990  1.00313.08      A    C  
ATOM   2663  O   THR A 171     -46.949  18.658 -15.202  1.00313.08      A    O  
ATOM   2664  CB  THR A 171     -46.079  16.965 -17.187  1.00313.08      A    C  
ATOM   2665  CG2 THR A 171     -44.950  17.974 -16.890  1.00313.08      A    C  
ATOM   2666  OG1 THR A 171     -46.147  15.944 -16.206  1.00313.08      A    O  
ATOM   2667  HN  THR A 171     -47.458  18.447 -19.227  1.00101.58      A    H  
ATOM   2668  HA  THR A 171     -48.138  17.016 -17.567  1.00101.58      A    H  
ATOM   2669  HB  THR A 171     -45.843  16.502 -18.144  1.00101.58      A    H  
ATOM   2670  HG1 THR A 171     -46.652  15.203 -16.549  1.00101.58      A    H  
ATOM   2671 HG21 THR A 171     -45.154  18.465 -15.950  1.00101.58      A    H  
ATOM   2672 HG22 THR A 171     -44.901  18.719 -17.675  1.00101.58      A    H  
ATOM   2673 HG23 THR A 171     -43.999  17.458 -16.822  1.00101.58      A    H  
ATOM   2674  N   LYS A 172     -49.163  18.450 -15.781  1.00302.40      A    N  
ATOM   2675  CA  LYS A 172     -49.894  19.008 -14.641  1.00302.40      A    C  
ATOM   2676  C   LYS A 172     -51.381  18.582 -14.786  1.00302.40      A    C  
ATOM   2677  O   LYS A 172     -52.004  19.078 -15.717  1.00302.40      A    O  
ATOM   2678  CB  LYS A 172     -49.844  20.540 -14.772  1.00302.40      A    C  
ATOM   2679  CG  LYS A 172     -48.458  21.127 -15.139  1.00302.40      A    C  
ATOM   2680  CD  LYS A 172     -47.350  21.084 -14.065  1.00302.40      A    C  
ATOM   2681  CE  LYS A 172     -45.986  21.554 -14.600  1.00302.40      A    C  
ATOM   2682  NZ  LYS A 172     -44.842  20.998 -13.837  1.00302.40      A    N1+
ATOM   2683  HN  LYS A 172     -49.714  18.176 -16.512  1.00101.58      A    H  
ATOM   2684  HA  LYS A 172     -49.499  18.665 -13.716  1.00101.58      A    H  
ATOM   2685  HB1 LYS A 172     -50.147  20.942 -13.837  1.00101.58      A    H  
ATOM   2686  HB2 LYS A 172     -50.568  20.839 -15.525  1.00101.58      A    H  
ATOM   2687  HG1 LYS A 172     -48.598  22.167 -15.437  1.00101.58      A    H  
ATOM   2688  HG2 LYS A 172     -48.106  20.570 -15.994  1.00101.58      A    H  
ATOM   2689  HD1 LYS A 172     -47.233  20.081 -13.723  1.00101.58      A    H  
ATOM   2690  HD2 LYS A 172     -47.629  21.692 -13.242  1.00101.58      A    H  
ATOM   2691  HE1 LYS A 172     -45.935  22.637 -14.561  1.00101.58      A    H  
ATOM   2692  HE2 LYS A 172     -45.880  21.241 -15.626  1.00101.58      A    H  
ATOM   2693  HZ1 LYS A 172     -44.025  20.861 -14.467  1.00101.58      A    H  
ATOM   2694  HZ2 LYS A 172     -45.100  20.083 -13.418  1.00101.58      A    H  
ATOM   2695  HZ3 LYS A 172     -44.571  21.652 -13.077  1.00101.58      A    H  
ATOM   2696  N   GLY A 173     -51.981  17.691 -13.903  1.00170.88      A    N  
ATOM   2697  CA  GLY A 173     -53.299  17.038 -13.951  1.00170.88      A    C  
ATOM   2698  C   GLY A 173     -52.826  15.821 -14.526  1.00170.88      A    C  
ATOM   2699  O   GLY A 173     -52.930  14.705 -14.015  1.00170.88      A    O  
ATOM   2700  HN  GLY A 173     -51.433  17.461 -13.124  1.00101.58      A    H  
ATOM   2701  HA1 GLY A 173     -53.978  17.547 -14.615  1.00101.58      A    H  
ATOM   2702  HA2 GLY A 173     -53.686  16.933 -12.968  1.00101.58      A    H  
ATOM   2703  N   ILE A 174     -52.276  16.092 -15.696  1.00206.49      A    N  
ATOM   2704  CA  ILE A 174     -51.365  15.140 -16.078  1.00206.49      A    C  
ATOM   2705  C   ILE A 174     -50.409  15.202 -14.953  1.00206.49      A    C  
ATOM   2706  O   ILE A 174     -49.944  16.277 -14.590  1.00206.49      A    O  
ATOM   2707  CB  ILE A 174     -50.688  15.480 -17.362  1.00206.49      A    C  
ATOM   2708  CG1 ILE A 174     -49.323  14.789 -17.476  1.00206.49      A    C  
ATOM   2709  CG2 ILE A 174     -50.744  16.994 -17.592  1.00206.49      A    C  
ATOM   2710  CD1 ILE A 174     -48.597  15.177 -18.762  1.00206.49      A    C  
ATOM   2711  HN  ILE A 174     -52.465  16.903 -16.200  1.00101.58      A    H  
ATOM   2712  HA  ILE A 174     -51.832  14.181 -16.113  1.00101.58      A    H  
ATOM   2713  HB  ILE A 174     -51.321  15.053 -18.153  1.00101.58      A    H  
ATOM   2714 HG11 ILE A 174     -49.469  13.713 -17.468  1.00101.58      A    H  
ATOM   2715 HG12 ILE A 174     -48.721  15.051 -16.611  1.00101.58      A    H  
ATOM   2716 HG21 ILE A 174     -51.109  17.469 -16.697  1.00101.58      A    H  
ATOM   2717 HG22 ILE A 174     -51.407  17.234 -18.411  1.00101.58      A    H  
ATOM   2718 HG23 ILE A 174     -49.783  17.368 -17.793  1.00101.58      A    H  
ATOM   2719 HD11 ILE A 174     -48.645  14.343 -19.459  1.00101.58      A    H  
ATOM   2720 HD12 ILE A 174     -47.579  15.434 -18.587  1.00101.58      A    H  
ATOM   2721 HD13 ILE A 174     -49.125  15.977 -19.216  1.00101.58      A    H  
ATOM   2722  N   LEU A 175     -50.149  14.045 -14.329  1.00139.80      A    N  
ATOM   2723  CA  LEU A 175     -49.309  14.004 -13.174  1.00139.80      A    C  
ATOM   2724  C   LEU A 175     -48.050  14.640 -13.614  1.00139.80      A    C  
ATOM   2725  O   LEU A 175     -47.350  14.200 -14.527  1.00139.80      A    O  
ATOM   2726  CB  LEU A 175     -49.031  12.552 -12.733  1.00139.80      A    C  
ATOM   2727  CG  LEU A 175     -48.265  12.345 -11.409  1.00139.80      A    C  
ATOM   2728  CD1 LEU A 175     -48.085  10.845 -11.135  1.00139.80      A    C  
ATOM   2729  CD2 LEU A 175     -46.926  13.099 -11.371  1.00139.80      A    C  
ATOM   2730  HN  LEU A 175     -50.541  13.214 -14.670  1.00101.58      A    H  
ATOM   2731  HA  LEU A 175     -49.764  14.571 -12.374  1.00101.58      A    H  
ATOM   2732  HB1 LEU A 175     -48.469  12.077 -13.525  1.00101.58      A    H  
ATOM   2733  HB2 LEU A 175     -49.989  12.046 -12.666  1.00101.58      A    H  
ATOM   2734  HG  LEU A 175     -48.898  12.745 -10.607  1.00101.58      A    H  
ATOM   2735 HD11 LEU A 175     -49.029  10.339 -11.224  1.00101.58      A    H  
ATOM   2736 HD12 LEU A 175     -47.668  10.706 -10.168  1.00101.58      A    H  
ATOM   2737 HD13 LEU A 175     -47.413  10.451 -11.866  1.00101.58      A    H  
ATOM   2738 HD21 LEU A 175     -46.336  12.718 -10.570  1.00101.58      A    H  
ATOM   2739 HD22 LEU A 175     -47.087  14.158 -11.289  1.00101.58      A    H  
ATOM   2740 HD23 LEU A 175     -46.430  12.914 -12.301  1.00101.58      A    H  
ATOM   2741  N   THR A 176     -47.830  15.774 -12.954  1.00113.92      A    N  
ATOM   2742  CA  THR A 176     -46.839  16.740 -13.217  1.00113.92      A    C  
ATOM   2743  C   THR A 176     -45.540  16.338 -12.613  1.00113.92      A    C  
ATOM   2744  O   THR A 176     -45.459  15.392 -11.833  1.00113.92      A    O  
ATOM   2745  CB  THR A 176     -47.285  18.022 -12.596  1.00113.92      A    C  
ATOM   2746  CG2 THR A 176     -47.697  17.796 -11.145  1.00113.92      A    C  
ATOM   2747  OG1 THR A 176     -46.233  18.966 -12.641  1.00113.92      A    O  
ATOM   2748  HN  THR A 176     -48.421  15.954 -12.200  1.00101.58      A    H  
ATOM   2749  HA  THR A 176     -46.728  16.867 -14.286  1.00101.58      A    H  
ATOM   2750  HB  THR A 176     -48.125  18.388 -13.134  1.00101.58      A    H  
ATOM   2751  HG1 THR A 176     -46.288  19.543 -11.876  1.00101.58      A    H  
ATOM   2752 HG21 THR A 176     -48.675  17.326 -11.097  1.00101.58      A    H  
ATOM   2753 HG22 THR A 176     -47.739  18.753 -10.638  1.00101.58      A    H  
ATOM   2754 HG23 THR A 176     -46.952  17.188 -10.675  1.00101.58      A    H  
ATOM   2755  N   LYS A 177     -44.472  17.030 -13.044  1.00 81.00      A    N  
ATOM   2756  CA  LYS A 177     -43.178  16.844 -12.485  1.00 81.00      A    C  
ATOM   2757  C   LYS A 177     -43.281  17.283 -11.063  1.00 81.00      A    C  
ATOM   2758  O   LYS A 177     -42.808  16.599 -10.156  1.00 81.00      A    O  
ATOM   2759  CB  LYS A 177     -42.136  17.729 -13.182  1.00 81.00      A    C  
ATOM   2760  CG  LYS A 177     -40.704  17.533 -12.693  1.00 81.00      A    C  
ATOM   2761  CD  LYS A 177     -39.686  18.196 -13.621  1.00 81.00      A    C  
ATOM   2762  CE  LYS A 177     -38.237  18.073 -13.149  1.00 81.00      A    C  
ATOM   2763  NZ  LYS A 177     -37.335  18.737 -14.117  1.00 81.00      A    N1+
ATOM   2764  HN  LYS A 177     -44.588  17.683 -13.766  1.00101.58      A    H  
ATOM   2765  HA  LYS A 177     -42.907  15.799 -12.541  1.00101.58      A    H  
ATOM   2766  HB1 LYS A 177     -42.414  18.767 -13.033  1.00101.58      A    H  
ATOM   2767  HB2 LYS A 177     -42.171  17.520 -14.245  1.00101.58      A    H  
ATOM   2768  HG1 LYS A 177     -40.490  16.470 -12.642  1.00101.58      A    H  
ATOM   2769  HG2 LYS A 177     -40.602  17.953 -11.695  1.00101.58      A    H  
ATOM   2770  HD1 LYS A 177     -39.936  19.250 -13.711  1.00101.58      A    H  
ATOM   2771  HD2 LYS A 177     -39.757  17.747 -14.609  1.00101.58      A    H  
ATOM   2772  HE1 LYS A 177     -37.968  17.027 -13.072  1.00101.58      A    H  
ATOM   2773  HE2 LYS A 177     -38.129  18.545 -12.179  1.00101.58      A    H  
ATOM   2774  HZ1 LYS A 177     -37.433  18.299 -15.055  1.00101.58      A    H  
ATOM   2775  HZ2 LYS A 177     -36.347  18.645 -13.806  1.00101.58      A    H  
ATOM   2776  HZ3 LYS A 177     -37.571  19.747 -14.191  1.00101.58      A    H  
ATOM   2777  N   GLN A 178     -43.932  18.441 -10.833  1.00186.09      A    N  
ATOM   2778  CA  GLN A 178     -44.079  18.911  -9.489  1.00186.09      A    C  
ATOM   2779  C   GLN A 178     -45.469  18.596  -9.049  1.00186.09      A    C  
ATOM   2780  O   GLN A 178     -46.355  19.447  -9.025  1.00186.09      A    O  
ATOM   2781  CB  GLN A 178     -43.814  20.425  -9.337  1.00186.09      A    C  
ATOM   2782  CG  GLN A 178     -44.738  21.336 -10.153  1.00186.09      A    C  
ATOM   2783  CD  GLN A 178     -44.336  22.774  -9.869  1.00186.09      A    C  
ATOM   2784  NE2 GLN A 178     -43.301  22.953  -9.006  1.00186.09      A    N  
ATOM   2785  OE1 GLN A 178     -44.928  23.714 -10.395  1.00186.09      A    O  
ATOM   2786  HN  GLN A 178     -44.302  18.957 -11.580  1.00101.58      A    H  
ATOM   2787  HA  GLN A 178     -43.386  18.350  -8.869  1.00101.58      A    H  
ATOM   2788  HB1 GLN A 178     -42.788  20.626  -9.638  1.00101.58      A    H  
ATOM   2789  HB2 GLN A 178     -43.923  20.690  -8.289  1.00101.58      A    H  
ATOM   2790  HG1 GLN A 178     -45.767  21.188  -9.853  1.00101.58      A    H  
ATOM   2791  HG2 GLN A 178     -44.625  21.126 -11.210  1.00101.58      A    H  
ATOM   2792 HE21 GLN A 178     -42.871  22.170  -8.616  1.00101.58      A    H  
ATOM   2793 HE22 GLN A 178     -43.025  23.872  -8.808  1.00101.58      A    H  
ATOM   2794  N   THR A 179     -45.690  17.329  -8.667  1.00116.44      A    N  
ATOM   2795  CA  THR A 179     -46.983  16.953  -8.197  1.00116.44      A    C  
ATOM   2796  C   THR A 179     -46.760  16.413  -6.832  1.00116.44      A    C  
ATOM   2797  O   THR A 179     -45.723  15.815  -6.547  1.00116.44      A    O  
ATOM   2798  CB  THR A 179     -47.617  15.836  -8.967  1.00116.44      A    C  
ATOM   2799  CG2 THR A 179     -46.782  14.561  -8.762  1.00116.44      A    C  
ATOM   2800  OG1 THR A 179     -48.953  15.634  -8.527  1.00116.44      A    O  
ATOM   2801  HN  THR A 179     -44.969  16.667  -8.711  1.00101.58      A    H  
ATOM   2802  HA  THR A 179     -47.635  17.816  -8.165  1.00101.58      A    H  
ATOM   2803  HB  THR A 179     -47.636  16.056  -9.992  1.00101.58      A    H  
ATOM   2804  HG1 THR A 179     -48.946  15.195  -7.673  1.00101.58      A    H  
ATOM   2805 HG21 THR A 179     -46.520  14.503  -7.714  1.00101.58      A    H  
ATOM   2806 HG22 THR A 179     -45.871  14.610  -9.323  1.00101.58      A    H  
ATOM   2807 HG23 THR A 179     -47.364  13.698  -9.005  1.00101.58      A    H  
ATOM   2808  N   GLN A 180     -47.740  16.627  -5.946  1.00 41.98      A    N  
ATOM   2809  CA  GLN A 180     -47.629  16.121  -4.620  1.00 41.98      A    C  
ATOM   2810  C   GLN A 180     -48.427  14.860  -4.626  1.00 41.98      A    C  
ATOM   2811  O   GLN A 180     -49.606  14.869  -4.978  1.00 41.98      A    O  
ATOM   2812  CB  GLN A 180     -48.288  17.039  -3.574  1.00 41.98      A    C  
ATOM   2813  CG  GLN A 180     -47.755  18.472  -3.571  1.00 41.98      A    C  
ATOM   2814  CD  GLN A 180     -48.470  19.225  -2.458  1.00 41.98      A    C  
ATOM   2815  NE2 GLN A 180     -48.078  20.509  -2.244  1.00 41.98      A    N  
ATOM   2816  OE1 GLN A 180     -49.348  18.680  -1.790  1.00 41.98      A    O  
ATOM   2817  HN  GLN A 180     -48.536  17.133  -6.211  1.00101.58      A    H  
ATOM   2818  HA  GLN A 180     -46.591  15.926  -4.384  1.00101.58      A    H  
ATOM   2819  HB1 GLN A 180     -48.138  16.616  -2.584  1.00101.58      A    H  
ATOM   2820  HB2 GLN A 180     -49.339  17.077  -3.763  1.00101.58      A    H  
ATOM   2821  HG1 GLN A 180     -47.977  18.953  -4.515  1.00101.58      A    H  
ATOM   2822  HG2 GLN A 180     -46.732  18.464  -3.414  1.00101.58      A    H  
ATOM   2823 HE21 GLN A 180     -47.367  20.876  -2.809  1.00101.58      A    H  
ATOM   2824 HE22 GLN A 180     -48.522  21.016  -1.533  1.00101.58      A    H  
ATOM   2825  N   ILE A 181     -47.800  13.730  -4.256  1.00 87.38      A    N  
ATOM   2826  CA  ILE A 181     -48.554  12.515  -4.219  1.00 87.38      A    C  
ATOM   2827  C   ILE A 181     -48.566  12.077  -2.794  1.00 87.38      A    C  
ATOM   2828  O   ILE A 181     -47.556  12.155  -2.100  1.00 87.38      A    O  
ATOM   2829  CB  ILE A 181     -47.983  11.396  -5.041  1.00 87.38      A    C  
ATOM   2830  CG1 ILE A 181     -48.999  10.245  -5.138  1.00 87.38      A    C  
ATOM   2831  CG2 ILE A 181     -46.632  10.989  -4.434  1.00 87.38      A    C  
ATOM   2832  CD1 ILE A 181     -48.643   9.197  -6.191  1.00 87.38      A    C  
ATOM   2833  HN  ILE A 181     -46.851  13.740  -4.015  1.00101.58      A    H  
ATOM   2834  HA  ILE A 181     -49.545  12.745  -4.516  1.00101.58      A    H  
ATOM   2835  HB  ILE A 181     -47.801  11.787  -6.045  1.00101.58      A    H  
ATOM   2836 HG11 ILE A 181     -49.960  10.619  -5.362  1.00101.58      A    H  
ATOM   2837 HG12 ILE A 181     -49.054   9.751  -4.175  1.00101.58      A    H  
ATOM   2838 HG21 ILE A 181     -46.023  10.514  -5.169  1.00101.58      A    H  
ATOM   2839 HG22 ILE A 181     -46.796  10.361  -3.591  1.00101.58      A    H  
ATOM   2840 HG23 ILE A 181     -46.159  11.895  -4.101  1.00101.58      A    H  
ATOM   2841 HD11 ILE A 181     -49.005   8.236  -5.918  1.00101.58      A    H  
ATOM   2842 HD12 ILE A 181     -47.579   9.149  -6.288  1.00101.58      A    H  
ATOM   2843 HD13 ILE A 181     -49.056   9.480  -7.145  1.00101.58      A    H  
ATOM   2844  N   ASN A 182     -49.745  11.625  -2.334  1.00111.47      A    N  
ATOM   2845  CA  ASN A 182     -50.021  11.248  -0.983  1.00111.47      A    C  
ATOM   2846  C   ASN A 182     -50.325   9.787  -1.000  1.00111.47      A    C  
ATOM   2847  O   ASN A 182     -51.054   9.311  -1.871  1.00111.47      A    O  
ATOM   2848  CB  ASN A 182     -51.298  11.986  -0.519  1.00111.47      A    C  
ATOM   2849  CG  ASN A 182     -51.688  11.754   0.937  1.00111.47      A    C  
ATOM   2850  ND2 ASN A 182     -51.566  10.501   1.444  1.00111.47      A    N  
ATOM   2851  OD1 ASN A 182     -52.124  12.685   1.613  1.00111.47      A    O  
ATOM   2852  HN  ASN A 182     -50.478  11.547  -2.980  1.00101.58      A    H  
ATOM   2853  HA  ASN A 182     -49.181  11.471  -0.343  1.00101.58      A    H  
ATOM   2854  HB1 ASN A 182     -52.103  11.683  -1.129  1.00101.58      A    H  
ATOM   2855  HB2 ASN A 182     -51.153  13.048  -0.652  1.00101.58      A    H  
ATOM   2856 HD21 ASN A 182     -51.233   9.793   0.856  1.00101.58      A    H  
ATOM   2857 HD22 ASN A 182     -51.817  10.355   2.380  1.00101.58      A    H  
ATOM   2858  N   PHE A 183     -49.768   9.033  -0.026  1.00 53.40      A    N  
ATOM   2859  CA  PHE A 183     -50.129   7.645   0.033  1.00 53.40      A    C  
ATOM   2860  C   PHE A 183     -50.670   7.404   1.400  1.00 53.40      A    C  
ATOM   2861  O   PHE A 183     -50.071   7.807   2.395  1.00 53.40      A    O  
ATOM   2862  CB  PHE A 183     -48.951   6.671  -0.178  1.00 53.40      A    C  
ATOM   2863  CG  PHE A 183     -48.489   6.779  -1.593  1.00 53.40      A    C  
ATOM   2864  CD1 PHE A 183     -47.664   7.809  -1.988  1.00 53.40      A    C  
ATOM   2865  CD2 PHE A 183     -48.874   5.843  -2.527  1.00 53.40      A    C  
ATOM   2866  CE1 PHE A 183     -47.237   7.906  -3.292  1.00 53.40      A    C  
ATOM   2867  CE2 PHE A 183     -48.450   5.937  -3.832  1.00 53.40      A    C  
ATOM   2868  CZ  PHE A 183     -47.632   6.971  -4.218  1.00 53.40      A    C  
ATOM   2869  HN  PHE A 183     -49.139   9.421   0.618  1.00101.58      A    H  
ATOM   2870  HA  PHE A 183     -50.902   7.460  -0.701  1.00101.58      A    H  
ATOM   2871  HB1 PHE A 183     -49.263   5.661   0.023  1.00101.58      A    H  
ATOM   2872  HB2 PHE A 183     -48.141   6.935   0.481  1.00101.58      A    H  
ATOM   2873  HD1 PHE A 183     -47.370   8.555  -1.266  1.00101.58      A    H  
ATOM   2874  HD2 PHE A 183     -49.519   5.055  -2.235  1.00101.58      A    H  
ATOM   2875  HE1 PHE A 183     -46.578   8.684  -3.580  1.00101.58      A    H  
ATOM   2876  HE2 PHE A 183     -48.765   5.197  -4.560  1.00101.58      A    H  
ATOM   2877  HZ  PHE A 183     -47.267   7.018  -5.237  1.00101.58      A    H  
ATOM   2878  N   PHE A 184     -51.845   6.757   1.483  1.00 37.50      A    N  
ATOM   2879  CA  PHE A 184     -52.380   6.465   2.778  1.00 37.50      A    C  
ATOM   2880  C   PHE A 184     -52.618   4.996   2.839  1.00 37.50      A    C  
ATOM   2881  O   PHE A 184     -53.028   4.374   1.861  1.00 37.50      A    O  
ATOM   2882  CB  PHE A 184     -53.694   7.197   3.108  1.00 37.50      A    C  
ATOM   2883  CG  PHE A 184     -54.748   6.787   2.140  1.00 37.50      A    C  
ATOM   2884  CD1 PHE A 184     -55.456   5.621   2.321  1.00 37.50      A    C  
ATOM   2885  CD2 PHE A 184     -55.036   7.581   1.055  1.00 37.50      A    C  
ATOM   2886  CE1 PHE A 184     -56.433   5.253   1.426  1.00 37.50      A    C  
ATOM   2887  CE2 PHE A 184     -56.012   7.219   0.156  1.00 37.50      A    C  
ATOM   2888  CZ  PHE A 184     -56.711   6.052   0.343  1.00 37.50      A    C  
ATOM   2889  HN  PHE A 184     -52.326   6.490   0.672  1.00101.58      A    H  
ATOM   2890  HA  PHE A 184     -51.620   6.722   3.510  1.00101.58      A    H  
ATOM   2891  HB1 PHE A 184     -53.529   8.259   3.029  1.00101.58      A    H  
ATOM   2892  HB2 PHE A 184     -54.012   6.937   4.113  1.00101.58      A    H  
ATOM   2893  HD1 PHE A 184     -55.234   4.988   3.173  1.00101.58      A    H  
ATOM   2894  HD2 PHE A 184     -54.483   8.501   0.902  1.00101.58      A    H  
ATOM   2895  HE1 PHE A 184     -56.988   4.329   1.580  1.00101.58      A    H  
ATOM   2896  HE2 PHE A 184     -56.210   7.861  -0.695  1.00101.58      A    H  
ATOM   2897  HZ  PHE A 184     -57.474   5.760  -0.328  1.00101.58      A    H  
ATOM   2898  N   LYS A 185     -52.345   4.397   4.011  1.00 83.85      A    N  
ATOM   2899  CA  LYS A 185     -52.516   2.986   4.154  1.00 83.85      A    C  
ATOM   2900  C   LYS A 185     -53.980   2.702   4.171  1.00 83.85      A    C  
ATOM   2901  O   LYS A 185     -54.776   3.506   4.655  1.00 83.85      A    O  
ATOM   2902  CB  LYS A 185     -51.876   2.431   5.440  1.00 83.85      A    C  
ATOM   2903  CG  LYS A 185     -52.414   3.067   6.724  1.00 83.85      A    C  
ATOM   2904  CD  LYS A 185     -51.900   2.401   8.003  1.00 83.85      A    C  
ATOM   2905  CE  LYS A 185     -52.441   0.988   8.230  1.00 83.85      A    C  
ATOM   2906  NZ  LYS A 185     -51.887   0.431   9.484  1.00 83.85      A    N1+
ATOM   2907  HN  LYS A 185     -52.028   4.930   4.770  1.00101.58      A    H  
ATOM   2908  HA  LYS A 185     -52.078   2.509   3.282  1.00101.58      A    H  
ATOM   2909  HB1 LYS A 185     -50.801   2.592   5.398  1.00101.58      A    H  
ATOM   2910  HB2 LYS A 185     -52.060   1.369   5.471  1.00101.58      A    H  
ATOM   2911  HG1 LYS A 185     -53.498   3.002   6.706  1.00101.58      A    H  
ATOM   2912  HG2 LYS A 185     -52.136   4.121   6.732  1.00101.58      A    H  
ATOM   2913  HD1 LYS A 185     -52.172   3.016   8.862  1.00101.58      A    H  
ATOM   2914  HD2 LYS A 185     -50.818   2.347   7.954  1.00101.58      A    H  
ATOM   2915  HE1 LYS A 185     -52.149   0.345   7.422  1.00101.58      A    H  
ATOM   2916  HE2 LYS A 185     -53.521   1.012   8.300  1.00101.58      A    H  
ATOM   2917  HZ1 LYS A 185     -50.849   0.398   9.433  1.00101.58      A    H  
ATOM   2918  HZ2 LYS A 185     -52.246  -0.533   9.636  1.00101.58      A    H  
ATOM   2919  HZ3 LYS A 185     -52.165   1.024  10.292  1.00101.58      A    H  
ATOM   2920  N   GLY A 186     -54.374   1.541   3.614  1.00 12.22      A    N  
ATOM   2921  CA  GLY A 186     -55.761   1.183   3.583  1.00 12.22      A    C  
ATOM   2922  C   GLY A 186     -56.118   0.727   4.958  1.00 12.22      A    C  
ATOM   2923  O   GLY A 186     -55.271   0.686   5.848  1.00 12.22      A    O  
ATOM   2924  HN  GLY A 186     -53.704   0.939   3.228  1.00101.58      A    H  
ATOM   2925  HA1 GLY A 186     -55.921   0.379   2.882  1.00101.58      A    H  
ATOM   2926  HA2 GLY A 186     -56.357   2.043   3.308  1.00101.58      A    H  
ATOM   2927  N   ARG A 187     -57.399   0.373   5.167  1.00 73.36      A    N  
ATOM   2928  CA  ARG A 187     -57.835  -0.031   6.470  1.00 73.36      A    C  
ATOM   2929  C   ARG A 187     -57.282  -1.389   6.755  1.00 73.36      A    C  
ATOM   2930  O   ARG A 187     -57.131  -2.217   5.858  1.00 73.36      A    O  
ATOM   2931  CB  ARG A 187     -59.365  -0.108   6.606  1.00 73.36      A    C  
ATOM   2932  CG  ARG A 187     -60.055   1.237   6.369  1.00 73.36      A    C  
ATOM   2933  CD  ARG A 187     -59.743   2.285   7.439  1.00 73.36      A    C  
ATOM   2934  NE  ARG A 187     -60.447   3.539   7.051  1.00 73.36      A    N  
ATOM   2935  CZ  ARG A 187     -60.179   4.705   7.709  1.00 73.36      A    C  
ATOM   2936  NH1 ARG A 187     -59.267   4.721   8.725  1.00 73.36      A    N1+
ATOM   2937  NH2 ARG A 187     -60.820   5.854   7.349  1.00 73.36      A    N  
ATOM   2938  HN  ARG A 187     -58.037   0.392   4.424  1.00101.58      A    H  
ATOM   2939  HA  ARG A 187     -57.426   0.656   7.189  1.00101.58      A    H  
ATOM   2940  HB1 ARG A 187     -59.614  -0.456   7.604  1.00101.58      A    H  
ATOM   2941  HB2 ARG A 187     -59.735  -0.833   5.884  1.00101.58      A    H  
ATOM   2942  HG1 ARG A 187     -61.135   1.088   6.332  1.00101.58      A    H  
ATOM   2943  HG2 ARG A 187     -59.730   1.626   5.409  1.00101.58      A    H  
ATOM   2944  HD1 ARG A 187     -58.687   2.488   7.484  1.00101.58      A    H  
ATOM   2945  HD2 ARG A 187     -60.098   1.950   8.407  1.00101.58      A    H  
ATOM   2946  HE  ARG A 187     -61.101   3.517   6.322  1.00101.58      A    H  
ATOM   2947 HH11 ARG A 187     -58.796   3.879   8.987  1.00101.58      A    H  
ATOM   2948 HH12 ARG A 187     -59.070   5.575   9.207  1.00101.58      A    H  
ATOM   2949 HH21 ARG A 187     -60.624   6.708   7.831  1.00101.58      A    H  
ATOM   2950 HH22 ARG A 187     -61.486   5.842   6.603  1.00101.58      A    H  
ATOM   2951  N   ASP A 188     -56.951  -1.634   8.038  1.00 40.10      A    N  
ATOM   2952  CA  ASP A 188     -56.437  -2.903   8.463  1.00 40.10      A    C  
ATOM   2953  C   ASP A 188     -55.202  -3.181   7.673  1.00 40.10      A    C  
ATOM   2954  O   ASP A 188     -54.875  -4.337   7.411  1.00 40.10      A    O  
ATOM   2955  CB  ASP A 188     -57.416  -4.057   8.191  1.00 40.10      A    C  
ATOM   2956  CG  ASP A 188     -58.652  -3.852   9.052  1.00 40.10      A    C  
ATOM   2957  OD1 ASP A 188     -58.506  -3.325  10.187  1.00 40.10      A    O  
ATOM   2958  OD2 ASP A 188     -59.763  -4.212   8.579  1.00 40.10      A    O1-
ATOM   2959  HN  ASP A 188     -57.065  -0.922   8.702  1.00101.58      A    H  
ATOM   2960  HA  ASP A 188     -56.200  -2.851   9.517  1.00101.58      A    H  
ATOM   2961  HB1 ASP A 188     -56.962  -5.005   8.446  1.00101.58      A    H  
ATOM   2962  HB2 ASP A 188     -57.704  -4.053   7.149  1.00101.58      A    H  
ATOM   2963  N   GLY A 189     -54.477  -2.120   7.276  1.00 29.69      A    N  
ATOM   2964  CA  GLY A 189     -53.309  -2.329   6.477  1.00 29.69      A    C  
ATOM   2965  C   GLY A 189     -52.145  -2.701   7.338  1.00 29.69      A    C  
ATOM   2966  O   GLY A 189     -51.888  -2.085   8.372  1.00 29.69      A    O  
ATOM   2967  HN  GLY A 189     -54.749  -1.215   7.534  1.00101.58      A    H  
ATOM   2968  HA1 GLY A 189     -53.079  -1.430   5.930  1.00101.58      A    H  
ATOM   2969  HA2 GLY A 189     -53.502  -3.130   5.777  1.00101.58      A    H  
ATOM   2970  N   LEU A 190     -51.429  -3.756   6.908  1.00 99.80      A    N  
ATOM   2971  CA  LEU A 190     -50.216  -4.240   7.498  1.00 99.80      A    C  
ATOM   2972  C   LEU A 190     -49.111  -3.294   7.120  1.00 99.80      A    C  
ATOM   2973  O   LEU A 190     -48.196  -3.030   7.899  1.00 99.80      A    O  
ATOM   2974  CB  LEU A 190     -49.894  -5.664   6.993  1.00 99.80      A    C  
ATOM   2975  CG  LEU A 190     -48.740  -6.416   7.695  1.00 99.80      A    C  
ATOM   2976  CD1 LEU A 190     -48.572  -7.820   7.094  1.00 99.80      A    C  
ATOM   2977  CD2 LEU A 190     -47.419  -5.641   7.663  1.00 99.80      A    C  
ATOM   2978  HN  LEU A 190     -51.766  -4.235   6.123  1.00101.58      A    H  
ATOM   2979  HA  LEU A 190     -50.332  -4.248   8.573  1.00101.58      A    H  
ATOM   2980  HB1 LEU A 190     -49.645  -5.578   5.945  1.00101.58      A    H  
ATOM   2981  HB2 LEU A 190     -50.797  -6.259   7.070  1.00101.58      A    H  
ATOM   2982  HG  LEU A 190     -49.024  -6.541   8.748  1.00101.58      A    H  
ATOM   2983 HD11 LEU A 190     -49.469  -8.407   7.261  1.00101.58      A    H  
ATOM   2984 HD12 LEU A 190     -47.732  -8.323   7.559  1.00101.58      A    H  
ATOM   2985 HD13 LEU A 190     -48.395  -7.748   6.029  1.00101.58      A    H  
ATOM   2986 HD21 LEU A 190     -47.636  -4.614   7.405  1.00101.58      A    H  
ATOM   2987 HD22 LEU A 190     -46.797  -6.074   6.911  1.00101.58      A    H  
ATOM   2988 HD23 LEU A 190     -46.936  -5.666   8.630  1.00101.58      A    H  
ATOM   2989  N   VAL A 191     -49.209  -2.727   5.900  1.00 49.79      A    N  
ATOM   2990  CA  VAL A 191     -48.180  -1.931   5.289  1.00 49.79      A    C  
ATOM   2991  C   VAL A 191     -47.689  -0.893   6.253  1.00 49.79      A    C  
ATOM   2992  O   VAL A 191     -48.464  -0.242   6.954  1.00 49.79      A    O  
ATOM   2993  CB  VAL A 191     -48.669  -1.178   4.083  1.00 49.79      A    C  
ATOM   2994  CG1 VAL A 191     -47.506  -0.340   3.524  1.00 49.79      A    C  
ATOM   2995  CG2 VAL A 191     -49.313  -2.158   3.102  1.00 49.79      A    C  
ATOM   2996  HN  VAL A 191     -50.040  -2.863   5.400  1.00101.58      A    H  
ATOM   2997  HA  VAL A 191     -47.363  -2.576   5.004  1.00101.58      A    H  
ATOM   2998  HB  VAL A 191     -49.439  -0.488   4.439  1.00101.58      A    H  
ATOM   2999 HG11 VAL A 191     -46.739  -0.992   3.128  1.00101.58      A    H  
ATOM   3000 HG12 VAL A 191     -47.084   0.253   4.322  1.00101.58      A    H  
ATOM   3001 HG13 VAL A 191     -47.864   0.312   2.736  1.00101.58      A    H  
ATOM   3002 HG21 VAL A 191     -48.732  -2.208   2.199  1.00101.58      A    H  
ATOM   3003 HG22 VAL A 191     -50.311  -1.811   2.841  1.00101.58      A    H  
ATOM   3004 HG23 VAL A 191     -49.403  -3.128   3.562  1.00101.58      A    H  
ATOM   3005  N   ASN A 192     -46.348  -0.730   6.303  1.00 40.49      A    N  
ATOM   3006  CA  ASN A 192     -45.758   0.256   7.155  1.00 40.49      A    C  
ATOM   3007  C   ASN A 192     -45.159   1.281   6.244  1.00 40.49      A    C  
ATOM   3008  O   ASN A 192     -44.334   0.962   5.388  1.00 40.49      A    O  
ATOM   3009  CB  ASN A 192     -44.642  -0.310   8.051  1.00 40.49      A    C  
ATOM   3010  CG  ASN A 192     -44.390   0.669   9.187  1.00 40.49      A    C  
ATOM   3011  ND2 ASN A 192     -44.015   0.128  10.378  1.00 40.49      A    N  
ATOM   3012  OD1 ASN A 192     -44.516   1.881   9.021  1.00 40.49      A    O  
ATOM   3013  HN  ASN A 192     -45.772  -1.295   5.748  1.00101.58      A    H  
ATOM   3014  HA  ASN A 192     -46.531   0.708   7.759  1.00101.58      A    H  
ATOM   3015  HB1 ASN A 192     -43.781  -0.469   7.480  1.00101.58      A    H  
ATOM   3016  HB2 ASN A 192     -44.974  -1.253   8.471  1.00101.58      A    H  
ATOM   3017 HD21 ASN A 192     -43.929  -0.846  10.437  1.00101.58      A    H  
ATOM   3018 HD22 ASN A 192     -43.846   0.734  11.129  1.00101.58      A    H  
ATOM   3019  N   LEU A 193     -45.580   2.551   6.392  1.00 46.18      A    N  
ATOM   3020  CA  LEU A 193     -45.074   3.587   5.534  1.00 46.18      A    C  
ATOM   3021  C   LEU A 193     -44.161   4.455   6.338  1.00 46.18      A    C  
ATOM   3022  O   LEU A 193     -44.286   4.540   7.558  1.00 46.18      A    O  
ATOM   3023  CB  LEU A 193     -46.181   4.454   4.910  1.00 46.18      A    C  
ATOM   3024  CG  LEU A 193     -47.075   3.651   3.951  1.00 46.18      A    C  
ATOM   3025  CD1 LEU A 193     -48.175   4.528   3.331  1.00 46.18      A    C  
ATOM   3026  CD2 LEU A 193     -46.231   2.907   2.904  1.00 46.18      A    C  
ATOM   3027  HN  LEU A 193     -46.234   2.770   7.088  1.00101.58      A    H  
ATOM   3028  HA  LEU A 193     -44.483   3.124   4.767  1.00101.58      A    H  
ATOM   3029  HB1 LEU A 193     -45.730   5.273   4.365  1.00101.58      A    H  
ATOM   3030  HB2 LEU A 193     -46.780   4.865   5.717  1.00101.58      A    H  
ATOM   3031  HG  LEU A 193     -47.585   2.886   4.551  1.00101.58      A    H  
ATOM   3032 HD11 LEU A 193     -48.594   5.190   4.076  1.00101.58      A    H  
ATOM   3033 HD12 LEU A 193     -48.965   3.906   2.923  1.00101.58      A    H  
ATOM   3034 HD13 LEU A 193     -47.748   5.112   2.532  1.00101.58      A    H  
ATOM   3035 HD21 LEU A 193     -45.759   2.031   3.322  1.00101.58      A    H  
ATOM   3036 HD22 LEU A 193     -45.473   3.568   2.512  1.00101.58      A    H  
ATOM   3037 HD23 LEU A 193     -46.874   2.604   2.089  1.00101.58      A    H  
ATOM   3038  N   LYS A 194     -43.183   5.094   5.662  1.00130.95      A    N  
ATOM   3039  CA  LYS A 194     -42.228   5.937   6.326  1.00130.95      A    C  
ATOM   3040  C   LYS A 194     -41.944   7.093   5.420  1.00130.95      A    C  
ATOM   3041  O   LYS A 194     -41.345   6.893   4.363  1.00130.95      A    O  
ATOM   3042  CB  LYS A 194     -40.872   5.213   6.492  1.00130.95      A    C  
ATOM   3043  CG  LYS A 194     -39.682   6.052   6.976  1.00130.95      A    C  
ATOM   3044  CD  LYS A 194     -38.393   5.224   7.110  1.00130.95      A    C  
ATOM   3045  CE  LYS A 194     -37.155   5.997   7.585  1.00130.95      A    C  
ATOM   3046  NZ  LYS A 194     -35.986   5.092   7.660  1.00130.95      A    N1+
ATOM   3047  HN  LYS A 194     -43.123   4.980   4.691  1.00101.58      A    H  
ATOM   3048  HA  LYS A 194     -42.615   6.275   7.277  1.00101.58      A    H  
ATOM   3049  HB1 LYS A 194     -40.615   4.791   5.531  1.00101.58      A    H  
ATOM   3050  HB2 LYS A 194     -41.011   4.420   7.194  1.00101.58      A    H  
ATOM   3051  HG1 LYS A 194     -39.955   6.460   7.936  1.00101.58      A    H  
ATOM   3052  HG2 LYS A 194     -39.558   6.872   6.310  1.00101.58      A    H  
ATOM   3053  HD1 LYS A 194     -38.178   4.735   6.171  1.00101.58      A    H  
ATOM   3054  HD2 LYS A 194     -38.578   4.432   7.834  1.00101.58      A    H  
ATOM   3055  HE1 LYS A 194     -37.312   6.422   8.539  1.00101.58      A    H  
ATOM   3056  HE2 LYS A 194     -36.904   6.750   6.893  1.00101.58      A    H  
ATOM   3057  HZ1 LYS A 194     -35.173   5.592   8.072  1.00101.58      A    H  
ATOM   3058  HZ2 LYS A 194     -35.729   4.763   6.707  1.00101.58      A    H  
ATOM   3059  HZ3 LYS A 194     -36.211   4.266   8.249  1.00101.58      A    H  
ATOM   3060  N   LEU A 216     -53.736 -10.486  23.101  1.00149.15      A    N  
ATOM   3061  CA  LEU A 216     -53.375 -11.871  22.861  1.00149.15      A    C  
ATOM   3062  C   LEU A 216     -52.068 -12.411  23.387  1.00149.15      A    C  
ATOM   3063  O   LEU A 216     -52.007 -13.594  23.713  1.00149.15      A    O  
ATOM   3064  CB  LEU A 216     -53.467 -12.152  21.341  1.00149.15      A    C  
ATOM   3065  CG  LEU A 216     -53.150 -13.571  20.800  1.00149.15      A    C  
ATOM   3066  CD1 LEU A 216     -53.551 -13.654  19.316  1.00149.15      A    C  
ATOM   3067  CD2 LEU A 216     -51.667 -13.972  20.948  1.00149.15      A    C  
ATOM   3068  HN  LEU A 216     -53.913  -9.943  22.305  1.00101.58      A    H  
ATOM   3069  HA  LEU A 216     -54.150 -12.459  23.330  1.00101.58      A    H  
ATOM   3070  HB1 LEU A 216     -52.816 -11.474  20.848  1.00101.58      A    H  
ATOM   3071  HB2 LEU A 216     -54.471 -11.896  21.026  1.00101.58      A    H  
ATOM   3072  HG  LEU A 216     -53.757 -14.294  21.358  1.00101.58      A    H  
ATOM   3073 HD11 LEU A 216     -53.300 -14.629  18.916  1.00101.58      A    H  
ATOM   3074 HD12 LEU A 216     -53.020 -12.900  18.756  1.00101.58      A    H  
ATOM   3075 HD13 LEU A 216     -54.618 -13.493  19.201  1.00101.58      A    H  
ATOM   3076 HD21 LEU A 216     -51.505 -14.973  20.566  1.00101.58      A    H  
ATOM   3077 HD22 LEU A 216     -51.391 -13.947  21.992  1.00101.58      A    H  
ATOM   3078 HD23 LEU A 216     -51.048 -13.277  20.400  1.00101.58      A    H  
ATOM   3079  N   GLY A 217     -51.010 -11.611  23.531  1.00 87.27      A    N  
ATOM   3080  CA  GLY A 217     -49.671 -12.146  23.582  1.00 87.27      A    C  
ATOM   3081  C   GLY A 217     -49.219 -13.202  24.550  1.00 87.27      A    C  
ATOM   3082  O   GLY A 217     -48.540 -14.117  24.088  1.00 87.27      A    O  
ATOM   3083  HN  GLY A 217     -51.149 -10.644  23.603  1.00101.58      A    H  
ATOM   3084  HA1 GLY A 217     -49.023 -11.288  23.722  1.00101.58      A    H  
ATOM   3085  HA2 GLY A 217     -49.449 -12.527  22.604  1.00101.58      A    H  
ATOM   3086  N   VAL A 218     -49.507 -13.211  25.867  1.00169.05      A    N  
ATOM   3087  CA  VAL A 218     -48.592 -14.170  26.472  1.00169.05      A    C  
ATOM   3088  C   VAL A 218     -49.105 -15.016  27.617  1.00169.05      A    C  
ATOM   3089  O   VAL A 218     -50.301 -15.234  27.799  1.00169.05      A    O  
ATOM   3090  CB  VAL A 218     -47.335 -13.523  26.978  1.00169.05      A    C  
ATOM   3091  CG1 VAL A 218     -46.561 -12.930  25.789  1.00169.05      A    C  
ATOM   3092  CG2 VAL A 218     -47.718 -12.491  28.050  1.00169.05      A    C  
ATOM   3093  HN  VAL A 218     -50.193 -12.681  26.324  1.00101.58      A    H  
ATOM   3094  HA  VAL A 218     -48.305 -14.846  25.679  1.00101.58      A    H  
ATOM   3095  HB  VAL A 218     -46.707 -14.285  27.443  1.00101.58      A    H  
ATOM   3096 HG11 VAL A 218     -46.103 -13.731  25.221  1.00101.58      A    H  
ATOM   3097 HG12 VAL A 218     -45.793 -12.258  26.148  1.00101.58      A    H  
ATOM   3098 HG13 VAL A 218     -47.248 -12.388  25.163  1.00101.58      A    H  
ATOM   3099 HG21 VAL A 218     -48.265 -11.680  27.591  1.00101.58      A    H  
ATOM   3100 HG22 VAL A 218     -46.816 -12.112  28.498  1.00101.58      A    H  
ATOM   3101 HG23 VAL A 218     -48.343 -12.981  28.789  1.00101.58      A    H  
ATOM   3102  N   GLY A 219     -48.123 -15.572  28.382  1.00 64.90      A    N  
ATOM   3103  CA  GLY A 219     -48.275 -16.488  29.494  1.00 64.90      A    C  
ATOM   3104  C   GLY A 219     -48.480 -15.706  30.747  1.00 64.90      A    C  
ATOM   3105  O   GLY A 219     -47.638 -14.904  31.150  1.00 64.90      A    O  
ATOM   3106  HN  GLY A 219     -47.209 -15.337  28.148  1.00101.58      A    H  
ATOM   3107  HA1 GLY A 219     -47.390 -17.097  29.590  1.00101.58      A    H  
ATOM   3108  HA2 GLY A 219     -49.125 -17.109  29.315  1.00101.58      A    H  
ATOM   3109  N   GLY A 220     -49.634 -15.937  31.398  1.00 52.59      A    N  
ATOM   3110  CA  GLY A 220     -49.940 -15.267  32.622  1.00 52.59      A    C  
ATOM   3111  C   GLY A 220     -49.829 -13.792  32.366  1.00 52.59      A    C  
ATOM   3112  O   GLY A 220     -49.786 -13.338  31.224  1.00 52.59      A    O  
ATOM   3113  HN  GLY A 220     -50.274 -16.577  31.023  1.00101.58      A    H  
ATOM   3114  HA1 GLY A 220     -49.233 -15.544  33.379  1.00101.58      A    H  
ATOM   3115  HA2 GLY A 220     -50.943 -15.516  32.939  1.00101.58      A    H  
ATOM   3116  N   LEU A 221     -49.836 -13.005  33.458  1.00146.41      A    N  
ATOM   3117  CA  LEU A 221     -49.563 -11.594  33.460  1.00146.41      A    C  
ATOM   3118  C   LEU A 221     -50.368 -10.855  32.415  1.00146.41      A    C  
ATOM   3119  O   LEU A 221     -49.950  -9.797  31.944  1.00146.41      A    O  
ATOM   3120  CB  LEU A 221     -48.063 -11.248  33.310  1.00146.41      A    C  
ATOM   3121  CG  LEU A 221     -47.359 -11.785  32.046  1.00146.41      A    C  
ATOM   3122  CD1 LEU A 221     -47.851 -11.099  30.761  1.00146.41      A    C  
ATOM   3123  CD2 LEU A 221     -45.831 -11.713  32.203  1.00146.41      A    C  
ATOM   3124  HN  LEU A 221     -50.043 -13.427  34.318  1.00101.58      A    H  
ATOM   3125  HA  LEU A 221     -49.902 -11.231  34.427  1.00101.58      A    H  
ATOM   3126  HB1 LEU A 221     -47.544 -11.640  34.179  1.00101.58      A    H  
ATOM   3127  HB2 LEU A 221     -47.959 -10.170  33.324  1.00101.58      A    H  
ATOM   3128  HG  LEU A 221     -47.624 -12.846  31.958  1.00101.58      A    H  
ATOM   3129 HD11 LEU A 221     -47.231 -11.367  29.954  1.00101.58      A    H  
ATOM   3130 HD12 LEU A 221     -47.763 -10.043  30.901  1.00101.58      A    H  
ATOM   3131 HD13 LEU A 221     -48.883 -11.363  30.558  1.00101.58      A    H  
ATOM   3132 HD21 LEU A 221     -45.345 -12.132  31.331  1.00101.58      A    H  
ATOM   3133 HD22 LEU A 221     -45.510 -12.267  33.078  1.00101.58      A    H  
ATOM   3134 HD23 LEU A 221     -45.536 -10.680  32.311  1.00101.58      A    H  
ATOM   3135  N   ASP A 222     -51.567 -11.353  32.050  1.00 57.89      A    N  
ATOM   3136  CA  ASP A 222     -52.361 -10.719  31.021  1.00 57.89      A    C  
ATOM   3137  C   ASP A 222     -52.821  -9.365  31.461  1.00 57.89      A    C  
ATOM   3138  O   ASP A 222     -52.845  -8.430  30.663  1.00 57.89      A    O  
ATOM   3139  CB  ASP A 222     -53.603 -11.545  30.646  1.00 57.89      A    C  
ATOM   3140  CG  ASP A 222     -53.131 -12.783  29.894  1.00 57.89      A    C  
ATOM   3141  OD1 ASP A 222     -51.983 -12.760  29.374  1.00 57.89      A    O  
ATOM   3142  OD2 ASP A 222     -53.913 -13.769  29.826  1.00 57.89      A    O1-
ATOM   3143  HN  ASP A 222     -51.907 -12.160  32.490  1.00101.58      A    H  
ATOM   3144  HA  ASP A 222     -51.739 -10.616  30.148  1.00101.58      A    H  
ATOM   3145  HB1 ASP A 222     -54.258 -10.971  30.006  1.00101.58      A    H  
ATOM   3146  HB2 ASP A 222     -54.127 -11.847  31.542  1.00101.58      A    H  
ATOM   3147  N   LYS A 223     -53.232  -9.233  32.735  1.00 71.49      A    N  
ATOM   3148  CA  LYS A 223     -53.735  -7.987  33.248  1.00 71.49      A    C  
ATOM   3149  C   LYS A 223     -52.654  -6.950  33.284  1.00 71.49      A    C  
ATOM   3150  O   LYS A 223     -52.845  -5.828  32.820  1.00 71.49      A    O  
ATOM   3151  CB  LYS A 223     -54.252  -8.142  34.687  1.00 71.49      A    C  
ATOM   3152  CG  LYS A 223     -54.807  -6.861  35.305  1.00 71.49      A    C  
ATOM   3153  CD  LYS A 223     -55.471  -7.108  36.661  1.00 71.49      A    C  
ATOM   3154  CE  LYS A 223     -54.506  -7.700  37.693  1.00 71.49      A    C  
ATOM   3155  NZ  LYS A 223     -55.204  -7.915  38.980  1.00 71.49      A    N1+
ATOM   3156  HN  LYS A 223     -53.187 -10.009  33.332  1.00101.58      A    H  
ATOM   3157  HA  LYS A 223     -54.536  -7.652  32.606  1.00101.58      A    H  
ATOM   3158  HB1 LYS A 223     -53.419  -8.485  35.281  1.00101.58      A    H  
ATOM   3159  HB2 LYS A 223     -55.023  -8.906  34.704  1.00101.58      A    H  
ATOM   3160  HG1 LYS A 223     -55.536  -6.432  34.619  1.00101.58      A    H  
ATOM   3161  HG2 LYS A 223     -53.992  -6.151  35.433  1.00101.58      A    H  
ATOM   3162  HD1 LYS A 223     -56.306  -7.792  36.533  1.00101.58      A    H  
ATOM   3163  HD2 LYS A 223     -55.857  -6.166  37.052  1.00101.58      A    H  
ATOM   3164  HE1 LYS A 223     -53.674  -7.025  37.849  1.00101.58      A    H  
ATOM   3165  HE2 LYS A 223     -54.139  -8.656  37.353  1.00101.58      A    H  
ATOM   3166  HZ1 LYS A 223     -55.999  -8.572  38.850  1.00101.58      A    H  
ATOM   3167  HZ2 LYS A 223     -55.571  -7.012  39.343  1.00101.58      A    H  
ATOM   3168  HZ3 LYS A 223     -54.548  -8.316  39.680  1.00101.58      A    H  
ATOM   3169  N   GLU A 224     -51.474  -7.294  33.835  1.00 59.44      A    N  
ATOM   3170  CA  GLU A 224     -50.418  -6.326  33.937  1.00 59.44      A    C  
ATOM   3171  C   GLU A 224     -50.021  -5.977  32.546  1.00 59.44      A    C  
ATOM   3172  O   GLU A 224     -49.764  -4.820  32.220  1.00 59.44      A    O  
ATOM   3173  CB  GLU A 224     -49.178  -6.872  34.664  1.00 59.44      A    C  
ATOM   3174  CG  GLU A 224     -48.039  -5.859  34.796  1.00 59.44      A    C  
ATOM   3175  CD  GLU A 224     -47.213  -5.876  33.516  1.00 59.44      A    C  
ATOM   3176  OE1 GLU A 224     -47.409  -6.807  32.690  1.00 59.44      A    O  
ATOM   3177  OE2 GLU A 224     -46.364  -4.960  33.354  1.00 59.44      A    O1-
ATOM   3178  HN  GLU A 224     -51.336  -8.206  34.167  1.00101.58      A    H  
ATOM   3179  HA  GLU A 224     -50.802  -5.448  34.440  1.00101.58      A    H  
ATOM   3180  HB1 GLU A 224     -48.806  -7.724  34.112  1.00101.58      A    H  
ATOM   3181  HB2 GLU A 224     -49.475  -7.205  35.655  1.00101.58      A    H  
ATOM   3182  HG1 GLU A 224     -47.392  -6.125  35.625  1.00101.58      A    H  
ATOM   3183  HG2 GLU A 224     -48.441  -4.868  34.947  1.00101.58      A    H  
ATOM   3184  N   PHE A 225     -49.993  -7.002  31.683  1.00 69.92      A    N  
ATOM   3185  CA  PHE A 225     -49.587  -6.874  30.320  1.00 69.92      A    C  
ATOM   3186  C   PHE A 225     -50.534  -5.955  29.628  1.00 69.92      A    C  
ATOM   3187  O   PHE A 225     -50.117  -5.110  28.841  1.00 69.92      A    O  
ATOM   3188  CB  PHE A 225     -49.624  -8.236  29.602  1.00 69.92      A    C  
ATOM   3189  CG  PHE A 225     -48.951  -8.123  28.278  1.00 69.92      A    C  
ATOM   3190  CD1 PHE A 225     -47.578  -8.159  28.197  1.00 69.92      A    C  
ATOM   3191  CD2 PHE A 225     -49.684  -8.003  27.120  1.00 69.92      A    C  
ATOM   3192  CE1 PHE A 225     -46.941  -8.062  26.982  1.00 69.92      A    C  
ATOM   3193  CE2 PHE A 225     -49.053  -7.905  25.901  1.00 69.92      A    C  
ATOM   3194  CZ  PHE A 225     -47.681  -7.934  25.832  1.00 69.92      A    C  
ATOM   3195  HN  PHE A 225     -50.266  -7.887  32.004  1.00101.58      A    H  
ATOM   3196  HA  PHE A 225     -48.595  -6.503  30.298  1.00101.58      A    H  
ATOM   3197  HB1 PHE A 225     -50.646  -8.520  29.445  1.00101.58      A    H  
ATOM   3198  HB2 PHE A 225     -49.145  -8.967  30.192  1.00101.58      A    H  
ATOM   3199  HD1 PHE A 225     -47.009  -8.240  29.105  1.00101.58      A    H  
ATOM   3200  HD2 PHE A 225     -50.767  -7.976  27.167  1.00101.58      A    H  
ATOM   3201  HE1 PHE A 225     -45.856  -8.114  26.941  1.00101.58      A    H  
ATOM   3202  HE2 PHE A 225     -49.647  -7.833  24.989  1.00101.58      A    H  
ATOM   3203  HZ  PHE A 225     -47.194  -7.885  24.864  1.00101.58      A    H  
ATOM   3204  N   THR A 226     -51.844  -6.087  29.902  1.00103.28      A    N  
ATOM   3205  CA  THR A 226     -52.774  -5.244  29.212  1.00103.28      A    C  
ATOM   3206  C   THR A 226     -52.498  -3.826  29.589  1.00103.28      A    C  
ATOM   3207  O   THR A 226     -52.584  -2.936  28.748  1.00103.28      A    O  
ATOM   3208  CB  THR A 226     -54.223  -5.547  29.493  1.00103.28      A    C  
ATOM   3209  CG2 THR A 226     -54.602  -5.020  30.885  1.00103.28      A    C  
ATOM   3210  OG1 THR A 226     -55.043  -4.921  28.517  1.00103.28      A    O  
ATOM   3211  HN  THR A 226     -52.155  -6.745  30.559  1.00101.58      A    H  
ATOM   3212  HA  THR A 226     -52.599  -5.364  28.153  1.00101.58      A    H  
ATOM   3213  HB  THR A 226     -54.376  -6.622  29.461  1.00101.58      A    H  
ATOM   3214  HG1 THR A 226     -55.765  -4.462  28.952  1.00101.58      A    H  
ATOM   3215 HG21 THR A 226     -53.886  -5.370  31.614  1.00101.58      A    H  
ATOM   3216 HG22 THR A 226     -55.594  -5.362  31.158  1.00101.58      A    H  
ATOM   3217 HG23 THR A 226     -54.592  -3.940  30.869  1.00101.58      A    H  
ATOM   3218  N   LYS A 227     -52.174  -3.574  30.871  1.00 66.84      A    N  
ATOM   3219  CA  LYS A 227     -51.922  -2.238  31.334  1.00 66.84      A    C  
ATOM   3220  C   LYS A 227     -50.689  -1.670  30.685  1.00 66.84      A    C  
ATOM   3221  O   LYS A 227     -50.720  -0.562  30.153  1.00 66.84      A    O  
ATOM   3222  CB  LYS A 227     -51.709  -2.203  32.855  1.00 66.84      A    C  
ATOM   3223  CG  LYS A 227     -51.636  -0.800  33.453  1.00 66.84      A    C  
ATOM   3224  CD  LYS A 227     -51.758  -0.807  34.977  1.00 66.84      A    C  
ATOM   3225  CE  LYS A 227     -51.690   0.581  35.615  1.00 66.84      A    C  
ATOM   3226  NZ  LYS A 227     -51.820   0.465  37.085  1.00 66.84      A    N1+
ATOM   3227  HN  LYS A 227     -52.108  -4.320  31.503  1.00101.58      A    H  
ATOM   3228  HA  LYS A 227     -52.773  -1.629  31.070  1.00101.58      A    H  
ATOM   3229  HB1 LYS A 227     -50.787  -2.727  33.084  1.00101.58      A    H  
ATOM   3230  HB2 LYS A 227     -52.526  -2.739  33.324  1.00101.58      A    H  
ATOM   3231  HG1 LYS A 227     -52.443  -0.200  33.044  1.00101.58      A    H  
ATOM   3232  HG2 LYS A 227     -50.692  -0.338  33.175  1.00101.58      A    H  
ATOM   3233  HD1 LYS A 227     -50.957  -1.419  35.386  1.00101.58      A    H  
ATOM   3234  HD2 LYS A 227     -52.706  -1.260  35.258  1.00101.58      A    H  
ATOM   3235  HE1 LYS A 227     -52.503   1.188  35.239  1.00101.58      A    H  
ATOM   3236  HE2 LYS A 227     -50.744   1.050  35.373  1.00101.58      A    H  
ATOM   3237  HZ1 LYS A 227     -51.054  -0.126  37.466  1.00101.58      A    H  
ATOM   3238  HZ2 LYS A 227     -52.732   0.031  37.330  1.00101.58      A    H  
ATOM   3239  HZ3 LYS A 227     -51.768   1.407  37.524  1.00101.58      A    H  
ATOM   3240  N   ILE A 228     -49.572  -2.426  30.696  1.00 75.16      A    N  
ATOM   3241  CA  ILE A 228     -48.332  -1.959  30.131  1.00 75.16      A    C  
ATOM   3242  C   ILE A 228     -48.564  -1.784  28.667  1.00 75.16      A    C  
ATOM   3243  O   ILE A 228     -48.126  -0.810  28.057  1.00 75.16      A    O  
ATOM   3244  CB  ILE A 228     -47.199  -2.933  30.327  1.00 75.16      A    C  
ATOM   3245  CG1 ILE A 228     -45.884  -2.344  29.789  1.00 75.16      A    C  
ATOM   3246  CG2 ILE A 228     -47.586  -4.285  29.701  1.00 75.16      A    C  
ATOM   3247  CD1 ILE A 228     -45.370  -1.150  30.593  1.00 75.16      A    C  
ATOM   3248  HN  ILE A 228     -49.604  -3.314  31.108  1.00101.58      A    H  
ATOM   3249  HA  ILE A 228     -48.091  -1.006  30.578  1.00101.58      A    H  
ATOM   3250  HB  ILE A 228     -47.099  -3.097  31.404  1.00101.58      A    H  
ATOM   3251 HG11 ILE A 228     -46.034  -2.033  28.760  1.00101.58      A    H  
ATOM   3252 HG12 ILE A 228     -45.127  -3.124  29.807  1.00101.58      A    H  
ATOM   3253 HG21 ILE A 228     -48.597  -4.521  29.985  1.00101.58      A    H  
ATOM   3254 HG22 ILE A 228     -46.898  -5.053  30.035  1.00101.58      A    H  
ATOM   3255 HG23 ILE A 228     -47.528  -4.205  28.625  1.00101.58      A    H  
ATOM   3256 HD11 ILE A 228     -45.617  -1.256  31.628  1.00101.58      A    H  
ATOM   3257 HD12 ILE A 228     -45.829  -0.237  30.227  1.00101.58      A    H  
ATOM   3258 HD13 ILE A 228     -44.302  -1.047  30.475  1.00101.58      A    H  
ATOM   3259  N   PHE A 229     -49.304  -2.740  28.083  1.00132.71      A    N  
ATOM   3260  CA  PHE A 229     -49.613  -2.779  26.690  1.00132.71      A    C  
ATOM   3261  C   PHE A 229     -50.357  -1.508  26.432  1.00132.71      A    C  
ATOM   3262  O   PHE A 229     -50.105  -0.782  25.477  1.00132.71      A    O  
ATOM   3263  CB  PHE A 229     -50.564  -3.958  26.384  1.00132.71      A    C  
ATOM   3264  CG  PHE A 229     -50.553  -4.313  24.936  1.00132.71      A    C  
ATOM   3265  CD1 PHE A 229     -51.402  -3.706  24.039  1.00132.71      A    C  
ATOM   3266  CD2 PHE A 229     -49.681  -5.277  24.481  1.00132.71      A    C  
ATOM   3267  CE1 PHE A 229     -51.372  -4.063  22.710  1.00132.71      A    C  
ATOM   3268  CE2 PHE A 229     -49.646  -5.637  23.154  1.00132.71      A    C  
ATOM   3269  CZ  PHE A 229     -50.494  -5.025  22.266  1.00132.71      A    C  
ATOM   3270  HN  PHE A 229     -49.656  -3.457  28.650  1.00101.58      A    H  
ATOM   3271  HA  PHE A 229     -48.700  -2.852  26.128  1.00101.58      A    H  
ATOM   3272  HB1 PHE A 229     -51.567  -3.671  26.655  1.00101.58      A    H  
ATOM   3273  HB2 PHE A 229     -50.274  -4.819  26.966  1.00101.58      A    H  
ATOM   3274  HD1 PHE A 229     -52.092  -2.942  24.382  1.00101.58      A    H  
ATOM   3275  HD2 PHE A 229     -48.995  -5.733  25.181  1.00101.58      A    H  
ATOM   3276  HE1 PHE A 229     -52.032  -3.548  22.017  1.00101.58      A    H  
ATOM   3277  HE2 PHE A 229     -48.959  -6.400  22.819  1.00101.58      A    H  
ATOM   3278  HZ  PHE A 229     -50.448  -5.270  21.218  1.00101.58      A    H  
ATOM   3279  N   ARG A 230     -51.275  -1.170  27.341  1.00100.46      A    N  
ATOM   3280  CA  ARG A 230     -52.112  -0.030  27.157  1.00100.46      A    C  
ATOM   3281  C   ARG A 230     -51.260   1.193  27.038  1.00100.46      A    C  
ATOM   3282  O   ARG A 230     -51.479   2.017  26.153  1.00100.46      A    O  
ATOM   3283  CB  ARG A 230     -53.067   0.155  28.351  1.00100.46      A    C  
ATOM   3284  CG  ARG A 230     -54.198   1.167  28.148  1.00100.46      A    C  
ATOM   3285  CD  ARG A 230     -55.109   1.270  29.376  1.00100.46      A    C  
ATOM   3286  NE  ARG A 230     -56.196   2.244  29.079  1.00100.46      A    N  
ATOM   3287  CZ  ARG A 230     -57.351   2.204  29.807  1.00100.46      A    C  
ATOM   3288  NH1 ARG A 230     -57.503   1.269  30.790  1.00100.46      A    N1+
ATOM   3289  NH2 ARG A 230     -58.354   3.095  29.554  1.00100.46      A    N  
ATOM   3290  HN  ARG A 230     -51.375  -1.715  28.149  1.00101.58      A    H  
ATOM   3291  HA  ARG A 230     -52.682  -0.163  26.250  1.00101.58      A    H  
ATOM   3292  HB1 ARG A 230     -52.478   0.469  29.205  1.00101.58      A    H  
ATOM   3293  HB2 ARG A 230     -53.507  -0.808  28.584  1.00101.58      A    H  
ATOM   3294  HG1 ARG A 230     -54.795   0.866  27.291  1.00101.58      A    H  
ATOM   3295  HG2 ARG A 230     -53.768   2.144  27.942  1.00101.58      A    H  
ATOM   3296  HD1 ARG A 230     -54.552   1.615  30.227  1.00101.58      A    H  
ATOM   3297  HD2 ARG A 230     -55.543   0.301  29.590  1.00101.58      A    H  
ATOM   3298  HE  ARG A 230     -56.075   2.904  28.365  1.00101.58      A    H  
ATOM   3299 HH11 ARG A 230     -58.349   1.239  31.322  1.00101.58      A    H  
ATOM   3300 HH12 ARG A 230     -56.772   0.617  30.981  1.00101.58      A    H  
ATOM   3301 HH21 ARG A 230     -59.198   3.063  30.089  1.00101.58      A    H  
ATOM   3302 HH22 ARG A 230     -58.244   3.780  28.834  1.00101.58      A    H  
ATOM   3303  N   ARG A 231     -50.256   1.347  27.919  1.00 69.45      A    N  
ATOM   3304  CA  ARG A 231     -49.470   2.547  27.891  1.00 69.45      A    C  
ATOM   3305  C   ARG A 231     -48.699   2.667  26.607  1.00 69.45      A    C  
ATOM   3306  O   ARG A 231     -48.815   3.665  25.897  1.00 69.45      A    O  
ATOM   3307  CB  ARG A 231     -48.447   2.585  29.038  1.00 69.45      A    C  
ATOM   3308  CG  ARG A 231     -49.090   2.424  30.417  1.00 69.45      A    C  
ATOM   3309  CD  ARG A 231     -49.905   3.635  30.871  1.00 69.45      A    C  
ATOM   3310  NE  ARG A 231     -50.510   3.291  32.189  1.00 69.45      A    N  
ATOM   3311  CZ  ARG A 231     -51.729   2.678  32.237  1.00 69.45      A    C  
ATOM   3312  NH1 ARG A 231     -52.393   2.386  31.081  1.00 69.45      A    N1+
ATOM   3313  NH2 ARG A 231     -52.285   2.358  33.441  1.00 69.45      A    N  
ATOM   3314  HN  ARG A 231     -50.063   0.645  28.575  1.00101.58      A    H  
ATOM   3315  HA  ARG A 231     -50.139   3.386  27.965  1.00101.58      A    H  
ATOM   3316  HB1 ARG A 231     -47.914   3.530  29.011  1.00101.58      A    H  
ATOM   3317  HB2 ARG A 231     -47.732   1.781  28.881  1.00101.58      A    H  
ATOM   3318  HG1 ARG A 231     -48.312   2.231  31.158  1.00101.58      A    H  
ATOM   3319  HG2 ARG A 231     -49.751   1.565  30.386  1.00101.58      A    H  
ATOM   3320  HD1 ARG A 231     -50.691   3.859  30.173  1.00101.58      A    H  
ATOM   3321  HD2 ARG A 231     -49.256   4.498  30.983  1.00101.58      A    H  
ATOM   3322  HE  ARG A 231     -50.027   3.508  33.014  1.00101.58      A    H  
ATOM   3323 HH11 ARG A 231     -51.995   2.615  30.195  1.00101.58      A    H  
ATOM   3324 HH12 ARG A 231     -53.277   1.938  31.128  1.00101.58      A    H  
ATOM   3325 HH21 ARG A 231     -53.177   1.907  33.479  1.00101.58      A    H  
ATOM   3326 HH22 ARG A 231     -51.798   2.580  34.285  1.00101.58      A    H  
ATOM   3327  N   ALA A 232     -47.910   1.633  26.254  1.00 39.11      A    N  
ATOM   3328  CA  ALA A 232     -47.063   1.726  25.095  1.00 39.11      A    C  
ATOM   3329  C   ALA A 232     -47.910   1.831  23.870  1.00 39.11      A    C  
ATOM   3330  O   ALA A 232     -47.659   2.647  22.986  1.00 39.11      A    O  
ATOM   3331  CB  ALA A 232     -46.156   0.496  24.922  1.00 39.11      A    C  
ATOM   3332  HN  ALA A 232     -47.913   0.813  26.790  1.00101.58      A    H  
ATOM   3333  HA  ALA A 232     -46.450   2.616  25.187  1.00101.58      A    H  
ATOM   3334  HB1 ALA A 232     -45.513   0.387  25.787  1.00101.58      A    H  
ATOM   3335  HB2 ALA A 232     -45.549   0.606  24.032  1.00101.58      A    H  
ATOM   3336  HB3 ALA A 232     -46.771  -0.387  24.824  1.00101.58      A    H  
ATOM   3337  N   PHE A 233     -48.953   0.993  23.809  1.00 78.53      A    N  
ATOM   3338  CA  PHE A 233     -49.822   0.912  22.678  1.00 78.53      A    C  
ATOM   3339  C   PHE A 233     -50.665   2.129  22.550  1.00 78.53      A    C  
ATOM   3340  O   PHE A 233     -50.981   2.530  21.436  1.00 78.53      A    O  
ATOM   3341  CB  PHE A 233     -50.692  -0.344  22.699  1.00 78.53      A    C  
ATOM   3342  CG  PHE A 233     -49.734  -1.435  22.368  1.00 78.53      A    C  
ATOM   3343  CD1 PHE A 233     -49.504  -1.781  21.062  1.00 78.53      A    C  
ATOM   3344  CD2 PHE A 233     -49.037  -2.093  23.353  1.00 78.53      A    C  
ATOM   3345  CE1 PHE A 233     -48.617  -2.786  20.761  1.00 78.53      A    C  
ATOM   3346  CE2 PHE A 233     -48.149  -3.096  23.071  1.00 78.53      A    C  
ATOM   3347  CZ  PHE A 233     -47.946  -3.444  21.765  1.00 78.53      A    C  
ATOM   3348  HN  PHE A 233     -49.128   0.408  24.576  1.00101.58      A    H  
ATOM   3349  HA  PHE A 233     -49.188   0.854  21.821  1.00101.58      A    H  
ATOM   3350  HB1 PHE A 233     -51.476  -0.303  21.980  1.00101.58      A    H  
ATOM   3351  HB2 PHE A 233     -51.104  -0.493  23.690  1.00101.58      A    H  
ATOM   3352  HD1 PHE A 233     -50.015  -1.301  20.284  1.00101.58      A    H  
ATOM   3353  HD2 PHE A 233     -49.204  -1.796  24.369  1.00101.58      A    H  
ATOM   3354  HE1 PHE A 233     -48.475  -3.063  19.719  1.00101.58      A    H  
ATOM   3355  HE2 PHE A 233     -47.633  -3.601  23.863  1.00101.58      A    H  
ATOM   3356  HZ  PHE A 233     -47.277  -4.265  21.538  1.00101.58      A    H  
ATOM   3357  N   ALA A 234     -51.076   2.745  23.671  1.00 24.78      A    N  
ATOM   3358  CA  ALA A 234     -51.886   3.920  23.556  1.00 24.78      A    C  
ATOM   3359  C   ALA A 234     -51.065   4.896  22.790  1.00 24.78      A    C  
ATOM   3360  O   ALA A 234     -51.554   5.577  21.890  1.00 24.78      A    O  
ATOM   3361  CB  ALA A 234     -52.217   4.553  24.918  1.00 24.78      A    C  
ATOM   3362  HN  ALA A 234     -50.826   2.396  24.552  1.00101.58      A    H  
ATOM   3363  HA  ALA A 234     -52.768   3.665  23.013  1.00101.58      A    H  
ATOM   3364  HB1 ALA A 234     -52.650   5.533  24.770  1.00101.58      A    H  
ATOM   3365  HB2 ALA A 234     -51.309   4.650  25.494  1.00101.58      A    H  
ATOM   3366  HB3 ALA A 234     -52.916   3.927  25.459  1.00101.58      A    H  
ATOM   3367  N   SER A 235     -49.764   4.955  23.107  1.00 37.07      A    N  
ATOM   3368  CA  SER A 235     -48.927   5.865  22.398  1.00 37.07      A    C  
ATOM   3369  C   SER A 235     -48.924   5.501  20.942  1.00 37.07      A    C  
ATOM   3370  O   SER A 235     -49.307   6.301  20.089  1.00 37.07      A    O  
ATOM   3371  CB  SER A 235     -47.469   5.837  22.887  1.00 37.07      A    C  
ATOM   3372  OG  SER A 235     -46.688   6.766  22.150  1.00 37.07      A    O  
ATOM   3373  HN  SER A 235     -49.395   4.384  23.813  1.00101.58      A    H  
ATOM   3374  HA  SER A 235     -49.331   6.862  22.513  1.00101.58      A    H  
ATOM   3375  HB1 SER A 235     -47.061   4.848  22.740  1.00101.58      A    H  
ATOM   3376  HB2 SER A 235     -47.425   6.094  23.938  1.00101.58      A    H  
ATOM   3377  HG  SER A 235     -47.265   7.319  21.618  1.00101.58      A    H  
ATOM   3378  N   ARG A 236     -48.489   4.264  20.643  1.00153.16      A    N  
ATOM   3379  CA  ARG A 236     -48.267   3.768  19.311  1.00153.16      A    C  
ATOM   3380  C   ARG A 236     -49.476   3.579  18.425  1.00153.16      A    C  
ATOM   3381  O   ARG A 236     -49.524   4.113  17.319  1.00153.16      A    O  
ATOM   3382  CB  ARG A 236     -47.616   2.384  19.339  1.00153.16      A    C  
ATOM   3383  CG  ARG A 236     -47.639   1.717  17.971  1.00153.16      A    C  
ATOM   3384  CD  ARG A 236     -47.475   0.204  18.037  1.00153.16      A    C  
ATOM   3385  NE  ARG A 236     -47.518  -0.290  16.637  1.00153.16      A    N  
ATOM   3386  CZ  ARG A 236     -46.399  -0.140  15.877  1.00153.16      A    C  
ATOM   3387  NH1 ARG A 236     -45.336   0.536  16.401  1.00153.16      A    N1+
ATOM   3388  NH2 ARG A 236     -46.352  -0.637  14.608  1.00153.16      A    N  
ATOM   3389  HN  ARG A 236     -48.310   3.654  21.389  1.00101.58      A    H  
ATOM   3390  HA  ARG A 236     -47.616   4.435  18.810  1.00101.58      A    H  
ATOM   3391  HB1 ARG A 236     -48.163   1.772  20.019  1.00101.58      A    H  
ATOM   3392  HB2 ARG A 236     -46.588   2.460  19.693  1.00101.58      A    H  
ATOM   3393  HG1 ARG A 236     -46.847   2.135  17.354  1.00101.58      A    H  
ATOM   3394  HG2 ARG A 236     -48.584   1.941  17.499  1.00101.58      A    H  
ATOM   3395  HD1 ARG A 236     -48.286  -0.249  18.593  1.00101.58      A    H  
ATOM   3396  HD2 ARG A 236     -46.551  -0.039  18.475  1.00101.58      A    H  
ATOM   3397  HE  ARG A 236     -48.330  -0.708  16.281  1.00101.58      A    H  
ATOM   3398 HH11 ARG A 236     -45.382   0.910  17.325  1.00101.58      A    H  
ATOM   3399 HH12 ARG A 236     -44.506   0.656  15.857  1.00101.58      A    H  
ATOM   3400 HH21 ARG A 236     -47.144  -1.116  14.229  1.00101.58      A    H  
ATOM   3401 HH22 ARG A 236     -45.526  -0.522  14.056  1.00101.58      A    H  
ATOM   3402  N   ILE A 237     -50.485   2.822  18.899  1.00107.05      A    N  
ATOM   3403  CA  ILE A 237     -51.550   2.307  18.073  1.00107.05      A    C  
ATOM   3404  C   ILE A 237     -52.471   3.326  17.490  1.00107.05      A    C  
ATOM   3405  O   ILE A 237     -52.776   3.237  16.302  1.00107.05      A    O  
ATOM   3406  CB  ILE A 237     -52.418   1.297  18.771  1.00107.05      A    C  
ATOM   3407  CG1 ILE A 237     -53.195   1.939  19.931  1.00107.05      A    C  
ATOM   3408  CG2 ILE A 237     -51.524   0.121  19.196  1.00107.05      A    C  
ATOM   3409  CD1 ILE A 237     -54.308   1.047  20.480  1.00107.05      A    C  
ATOM   3410  HN  ILE A 237     -50.495   2.608  19.854  1.00101.58      A    H  
ATOM   3411  HA  ILE A 237     -51.073   1.809  17.241  1.00101.58      A    H  
ATOM   3412  HB  ILE A 237     -53.138   0.924  18.034  1.00101.58      A    H  
ATOM   3413 HG11 ILE A 237     -53.640   2.867  19.579  1.00101.58      A    H  
ATOM   3414 HG12 ILE A 237     -52.502   2.170  20.735  1.00101.58      A    H  
ATOM   3415 HG21 ILE A 237     -50.759   0.512  19.838  1.00101.58      A    H  
ATOM   3416 HG22 ILE A 237     -51.067  -0.333  18.319  1.00101.58      A    H  
ATOM   3417 HG23 ILE A 237     -52.116  -0.620  19.706  1.00101.58      A    H  
ATOM   3418 HD11 ILE A 237     -54.919   0.672  19.670  1.00101.58      A    H  
ATOM   3419 HD12 ILE A 237     -54.940   1.616  21.156  1.00101.58      A    H  
ATOM   3420 HD13 ILE A 237     -53.892   0.211  21.025  1.00101.58      A    H  
ATOM   3421  N   PHE A 238     -52.931   4.312  18.287  1.00 62.60      A    N  
ATOM   3422  CA  PHE A 238     -53.963   5.204  17.828  1.00 62.60      A    C  
ATOM   3423  C   PHE A 238     -53.567   5.837  16.537  1.00 62.60      A    C  
ATOM   3424  O   PHE A 238     -52.494   6.418  16.379  1.00 62.60      A    O  
ATOM   3425  CB  PHE A 238     -54.311   6.295  18.850  1.00 62.60      A    C  
ATOM   3426  CG  PHE A 238     -54.925   5.594  20.013  1.00 62.60      A    C  
ATOM   3427  CD1 PHE A 238     -56.261   5.269  20.006  1.00 62.60      A    C  
ATOM   3428  CD2 PHE A 238     -54.166   5.256  21.108  1.00 62.60      A    C  
ATOM   3429  CE1 PHE A 238     -56.829   4.618  21.075  1.00 62.60      A    C  
ATOM   3430  CE2 PHE A 238     -54.727   4.605  22.181  1.00 62.60      A    C  
ATOM   3431  CZ  PHE A 238     -56.064   4.289  22.168  1.00 62.60      A    C  
ATOM   3432  HN  PHE A 238     -52.551   4.430  19.183  1.00101.58      A    H  
ATOM   3433  HA  PHE A 238     -54.829   4.602  17.698  1.00101.58      A    H  
ATOM   3434  HB1 PHE A 238     -55.019   6.973  18.432  1.00101.58      A    H  
ATOM   3435  HB2 PHE A 238     -53.407   6.796  19.161  1.00101.58      A    H  
ATOM   3436  HD1 PHE A 238     -56.869   5.527  19.146  1.00101.58      A    H  
ATOM   3437  HD2 PHE A 238     -53.110   5.499  21.123  1.00101.58      A    H  
ATOM   3438  HE1 PHE A 238     -57.887   4.367  21.058  1.00101.58      A    H  
ATOM   3439  HE2 PHE A 238     -54.145   4.369  23.048  1.00101.58      A    H  
ATOM   3440  HZ  PHE A 238     -56.513   3.774  23.014  1.00101.58      A    H  
ATOM   3441  N   PRO A 239     -54.451   5.642  15.595  1.00111.79      A    N  
ATOM   3442  CA  PRO A 239     -54.233   6.139  14.266  1.00111.79      A    C  
ATOM   3443  C   PRO A 239     -54.732   7.529  14.036  1.00111.79      A    C  
ATOM   3444  O   PRO A 239     -55.637   8.002  14.721  1.00111.79      A    O  
ATOM   3445  CB  PRO A 239     -54.881   5.127  13.319  1.00111.79      A    C  
ATOM   3446  CG  PRO A 239     -55.885   4.369  14.201  1.00111.79      A    C  
ATOM   3447  CD  PRO A 239     -55.240   4.421  15.592  1.00111.79      A    C  
ATOM   3448  HA  PRO A 239     -53.177   6.133  14.077  1.00101.58      A    H  
ATOM   3449  HB1 PRO A 239     -54.146   4.440  12.909  1.00101.58      A    H  
ATOM   3450  HB2 PRO A 239     -55.402   5.638  12.524  1.00101.58      A    H  
ATOM   3451  HG1 PRO A 239     -56.008   3.342  13.868  1.00101.58      A    H  
ATOM   3452  HG2 PRO A 239     -56.851   4.882  14.196  1.00101.58      A    H  
ATOM   3453  HD1 PRO A 239     -54.601   3.548  15.734  1.00101.58      A    H  
ATOM   3454  HD2 PRO A 239     -56.017   4.450  16.344  1.00101.58      A    H  
ATOM   3455  N   PRO A 240     -54.111   8.119  13.055  1.00134.65      A    N  
ATOM   3456  CA  PRO A 240     -52.717   8.427  13.210  1.00134.65      A    C  
ATOM   3457  C   PRO A 240     -52.502   9.745  13.895  1.00134.65      A    C  
ATOM   3458  O   PRO A 240     -51.484   9.910  14.564  1.00134.65      A    O  
ATOM   3459  CB  PRO A 240     -52.096   8.355  11.814  1.00134.65      A    C  
ATOM   3460  CG  PRO A 240     -53.296   8.383  10.854  1.00134.65      A    C  
ATOM   3461  CD  PRO A 240     -54.429   7.763  11.683  1.00134.65      A    C  
ATOM   3462  HA  PRO A 240     -52.235   7.701  13.842  1.00101.58      A    H  
ATOM   3463  HB1 PRO A 240     -51.535   7.433  11.687  1.00101.58      A    H  
ATOM   3464  HB2 PRO A 240     -51.437   9.209  11.665  1.00101.58      A    H  
ATOM   3465  HG1 PRO A 240     -53.103   7.796   9.960  1.00101.58      A    H  
ATOM   3466  HG2 PRO A 240     -53.532   9.414  10.581  1.00101.58      A    H  
ATOM   3467  HD1 PRO A 240     -54.413   6.700  11.552  1.00101.58      A    H  
ATOM   3468  HD2 PRO A 240     -55.395   8.160  11.395  1.00101.58      A    H  
ATOM   3469  N   SER A 241     -53.468  10.675  13.745  1.00 75.32      A    N  
ATOM   3470  CA  SER A 241     -53.366  12.053  14.150  1.00 75.32      A    C  
ATOM   3471  C   SER A 241     -53.310  12.232  15.629  1.00 75.32      A    C  
ATOM   3472  O   SER A 241     -52.605  13.110  16.125  1.00 75.32      A    O  
ATOM   3473  CB  SER A 241     -54.550  12.897  13.646  1.00 75.32      A    C  
ATOM   3474  OG  SER A 241     -54.403  14.245  14.067  1.00 75.32      A    O  
ATOM   3475  HN  SER A 241     -54.307  10.390  13.327  1.00101.58      A    H  
ATOM   3476  HA  SER A 241     -52.455  12.451  13.727  1.00101.58      A    H  
ATOM   3477  HB1 SER A 241     -55.469  12.504  14.056  1.00101.58      A    H  
ATOM   3478  HB2 SER A 241     -54.597  12.867  12.564  1.00101.58      A    H  
ATOM   3479  HG  SER A 241     -53.957  14.268  14.917  1.00101.58      A    H  
ATOM   3480  N   VAL A 242     -54.037  11.397  16.385  1.00 85.22      A    N  
ATOM   3481  CA  VAL A 242     -54.130  11.592  17.802  1.00 85.22      A    C  
ATOM   3482  C   VAL A 242     -52.760  11.530  18.396  1.00 85.22      A    C  
ATOM   3483  O   VAL A 242     -52.445  12.291  19.309  1.00 85.22      A    O  
ATOM   3484  CB  VAL A 242     -54.970  10.551  18.474  1.00 85.22      A    C  
ATOM   3485  CG1 VAL A 242     -54.307   9.182  18.263  1.00 85.22      A    C  
ATOM   3486  CG2 VAL A 242     -55.134  10.936  19.956  1.00 85.22      A    C  
ATOM   3487  HN  VAL A 242     -54.509  10.647  15.966  1.00101.58      A    H  
ATOM   3488  HA  VAL A 242     -54.558  12.568  17.978  1.00101.58      A    H  
ATOM   3489  HB  VAL A 242     -55.956  10.541  17.997  1.00101.58      A    H  
ATOM   3490 HG11 VAL A 242     -54.049   9.043  17.221  1.00101.58      A    H  
ATOM   3491 HG12 VAL A 242     -54.999   8.436  18.576  1.00101.58      A    H  
ATOM   3492 HG13 VAL A 242     -53.423   9.143  18.873  1.00101.58      A    H  
ATOM   3493 HG21 VAL A 242     -54.163  11.160  20.374  1.00101.58      A    H  
ATOM   3494 HG22 VAL A 242     -55.569  10.108  20.497  1.00101.58      A    H  
ATOM   3495 HG23 VAL A 242     -55.776  11.805  20.056  1.00101.58      A    H  
ATOM   3496  N   ILE A 243     -51.902  10.623  17.898  1.00 30.06      A    N  
ATOM   3497  CA  ILE A 243     -50.601  10.474  18.481  1.00 30.06      A    C  
ATOM   3498  C   ILE A 243     -49.827  11.745  18.339  1.00 30.06      A    C  
ATOM   3499  O   ILE A 243     -49.222  12.209  19.305  1.00 30.06      A    O  
ATOM   3500  CB  ILE A 243     -49.799   9.377  17.842  1.00 30.06      A    C  
ATOM   3501  CG1 ILE A 243     -50.498   8.021  18.038  1.00 30.06      A    C  
ATOM   3502  CG2 ILE A 243     -48.377   9.425  18.426  1.00 30.06      A    C  
ATOM   3503  CD1 ILE A 243     -49.903   6.897  17.191  1.00 30.06      A    C  
ATOM   3504  HN  ILE A 243     -52.166  10.064  17.137  1.00101.58      A    H  
ATOM   3505  HA  ILE A 243     -50.723  10.250  19.530  1.00101.58      A    H  
ATOM   3506  HB  ILE A 243     -49.741   9.603  16.778  1.00101.58      A    H  
ATOM   3507 HG11 ILE A 243     -51.540   8.130  17.761  1.00101.58      A    H  
ATOM   3508 HG12 ILE A 243     -50.448   7.733  19.084  1.00101.58      A    H  
ATOM   3509 HG21 ILE A 243     -47.701   8.823  17.832  1.00101.58      A    H  
ATOM   3510 HG22 ILE A 243     -48.385   9.054  19.440  1.00101.58      A    H  
ATOM   3511 HG23 ILE A 243     -48.027  10.449  18.432  1.00101.58      A    H  
ATOM   3512 HD11 ILE A 243     -49.885   7.188  16.148  1.00101.58      A    H  
ATOM   3513 HD12 ILE A 243     -50.500   5.994  17.292  1.00101.58      A    H  
ATOM   3514 HD13 ILE A 243     -48.893   6.682  17.514  1.00101.58      A    H  
ATOM   3515  N   GLU A 244     -49.826  12.363  17.142  1.00 59.49      A    N  
ATOM   3516  CA  GLU A 244     -49.072  13.577  17.025  1.00 59.49      A    C  
ATOM   3517  C   GLU A 244     -49.702  14.586  17.921  1.00 59.49      A    C  
ATOM   3518  O   GLU A 244     -49.017  15.419  18.514  1.00 59.49      A    O  
ATOM   3519  CB  GLU A 244     -48.967  14.174  15.605  1.00 59.49      A    C  
ATOM   3520  CG  GLU A 244     -50.286  14.469  14.891  1.00 59.49      A    C  
ATOM   3521  CD  GLU A 244     -50.447  13.430  13.792  1.00 59.49      A    C  
ATOM   3522  OE1 GLU A 244     -50.547  12.223  14.127  1.00 59.49      A    O  
ATOM   3523  OE2 GLU A 244     -50.456  13.832  12.597  1.00 59.49      A    O1-
ATOM   3524  HN  GLU A 244     -50.322  11.997  16.380  1.00101.58      A    H  
ATOM   3525  HA  GLU A 244     -48.075  13.368  17.407  1.00101.58      A    H  
ATOM   3526  HB1 GLU A 244     -48.411  13.479  14.983  1.00101.58      A    H  
ATOM   3527  HB2 GLU A 244     -48.399  15.097  15.667  1.00101.58      A    H  
ATOM   3528  HG1 GLU A 244     -50.279  15.457  14.443  1.00101.58      A    H  
ATOM   3529  HG2 GLU A 244     -51.103  14.381  15.593  1.00101.58      A    H  
ATOM   3530  N   LYS A 245     -51.037  14.522  18.058  1.00 18.98      A    N  
ATOM   3531  CA  LYS A 245     -51.719  15.457  18.899  1.00 18.98      A    C  
ATOM   3532  C   LYS A 245     -51.145  15.311  20.269  1.00 18.98      A    C  
ATOM   3533  O   LYS A 245     -50.900  16.304  20.952  1.00 18.98      A    O  
ATOM   3534  CB  LYS A 245     -53.227  15.176  19.003  1.00 18.98      A    C  
ATOM   3535  CG  LYS A 245     -53.972  16.168  19.898  1.00 18.98      A    C  
ATOM   3536  CD  LYS A 245     -55.495  16.083  19.775  1.00 18.98      A    C  
ATOM   3537  CE  LYS A 245     -56.236  17.077  20.673  1.00 18.98      A    C  
ATOM   3538  NZ  LYS A 245     -57.697  16.931  20.491  1.00 18.98      A    N1+
ATOM   3539  HN  LYS A 245     -51.545  13.833  17.581  1.00101.58      A    H  
ATOM   3540  HA  LYS A 245     -51.539  16.457  18.528  1.00101.58      A    H  
ATOM   3541  HB1 LYS A 245     -53.357  14.183  19.411  1.00101.58      A    H  
ATOM   3542  HB2 LYS A 245     -53.659  15.201  18.009  1.00101.58      A    H  
ATOM   3543  HG1 LYS A 245     -53.660  17.174  19.633  1.00101.58      A    H  
ATOM   3544  HG2 LYS A 245     -53.694  15.991  20.934  1.00101.58      A    H  
ATOM   3545  HD1 LYS A 245     -55.810  15.075  20.032  1.00101.58      A    H  
ATOM   3546  HD2 LYS A 245     -55.782  16.276  18.744  1.00101.58      A    H  
ATOM   3547  HE1 LYS A 245     -55.946  18.088  20.414  1.00101.58      A    H  
ATOM   3548  HE2 LYS A 245     -55.986  16.886  21.710  1.00101.58      A    H  
ATOM   3549  HZ1 LYS A 245     -58.202  17.605  21.101  1.00101.58      A    H  
ATOM   3550  HZ2 LYS A 245     -57.994  15.966  20.740  1.00101.58      A    H  
ATOM   3551  HZ3 LYS A 245     -57.954  17.116  19.500  1.00101.58      A    H  
ATOM   3552  N   LEU A 246     -50.892  14.062  20.703  1.00 72.08      A    N  
ATOM   3553  CA  LEU A 246     -50.350  13.883  22.017  1.00 72.08      A    C  
ATOM   3554  C   LEU A 246     -49.033  14.586  21.990  1.00 72.08      A    C  
ATOM   3555  O   LEU A 246     -48.674  15.294  22.928  1.00 72.08      A    O  
ATOM   3556  CB  LEU A 246     -50.117  12.400  22.374  1.00 72.08      A    C  
ATOM   3557  CG  LEU A 246     -49.844  12.128  23.871  1.00 72.08      A    C  
ATOM   3558  CD1 LEU A 246     -49.623  10.629  24.123  1.00 72.08      A    C  
ATOM   3559  CD2 LEU A 246     -48.721  13.005  24.448  1.00 72.08      A    C  
ATOM   3560  HN  LEU A 246     -51.075  13.288  20.130  1.00101.58      A    H  
ATOM   3561  HA  LEU A 246     -51.005  14.351  22.738  1.00101.58      A    H  
ATOM   3562  HB1 LEU A 246     -49.277  12.056  21.795  1.00101.58      A    H  
ATOM   3563  HB2 LEU A 246     -50.992  11.835  22.065  1.00101.58      A    H  
ATOM   3564  HG  LEU A 246     -50.759  12.396  24.418  1.00101.58      A    H  
ATOM   3565 HD11 LEU A 246     -49.255  10.455  25.121  1.00101.58      A    H  
ATOM   3566 HD12 LEU A 246     -48.967  10.199  23.395  1.00101.58      A    H  
ATOM   3567 HD13 LEU A 246     -50.576  10.118  24.030  1.00101.58      A    H  
ATOM   3568 HD21 LEU A 246     -49.136  13.957  24.768  1.00101.58      A    H  
ATOM   3569 HD22 LEU A 246     -48.001  13.212  23.680  1.00101.58      A    H  
ATOM   3570 HD23 LEU A 246     -48.277  12.525  25.301  1.00101.58      A    H  
ATOM   3571  N   GLY A 247     -48.278  14.409  20.891  1.00 14.00      A    N  
ATOM   3572  CA  GLY A 247     -47.047  15.123  20.746  1.00 14.00      A    C  
ATOM   3573  C   GLY A 247     -46.055  14.578  21.715  1.00 14.00      A    C  
ATOM   3574  O   GLY A 247     -45.106  15.264  22.090  1.00 14.00      A    O  
ATOM   3575  HN  GLY A 247     -48.575  13.790  20.192  1.00101.58      A    H  
ATOM   3576  HA1 GLY A 247     -47.209  16.170  20.951  1.00101.58      A    H  
ATOM   3577  HA2 GLY A 247     -46.676  15.002  19.738  1.00101.58      A    H  
ATOM   3578  N   ILE A 248     -46.247  13.322  22.155  1.00106.51      A    N  
ATOM   3579  CA  ILE A 248     -45.291  12.765  23.061  1.00106.51      A    C  
ATOM   3580  C   ILE A 248     -44.610  11.658  22.332  1.00106.51      A    C  
ATOM   3581  O   ILE A 248     -45.242  10.885  21.614  1.00106.51      A    O  
ATOM   3582  CB  ILE A 248     -45.889  12.183  24.313  1.00106.51      A    C  
ATOM   3583  CG1 ILE A 248     -44.789  11.918  25.355  1.00106.51      A    C  
ATOM   3584  CG2 ILE A 248     -46.694  10.927  23.938  1.00106.51      A    C  
ATOM   3585  CD1 ILE A 248     -45.333  11.606  26.749  1.00106.51      A    C  
ATOM   3586  HN  ILE A 248     -47.023  12.801  21.862  1.00101.58      A    H  
ATOM   3587  HA  ILE A 248     -44.570  13.534  23.304  1.00101.58      A    H  
ATOM   3588  HB  ILE A 248     -46.539  12.932  24.717  1.00101.58      A    H  
ATOM   3589 HG11 ILE A 248     -44.144  12.792  25.437  1.00101.58      A    H  
ATOM   3590 HG12 ILE A 248     -44.186  11.078  25.023  1.00101.58      A    H  
ATOM   3591 HG21 ILE A 248     -47.472  11.176  23.259  1.00101.58      A    H  
ATOM   3592 HG22 ILE A 248     -47.077  10.454  24.817  1.00101.58      A    H  
ATOM   3593 HG23 ILE A 248     -46.027  10.232  23.447  1.00101.58      A    H  
ATOM   3594 HD11 ILE A 248     -45.781  10.622  26.772  1.00101.58      A    H  
ATOM   3595 HD12 ILE A 248     -46.078  12.336  27.030  1.00101.58      A    H  
ATOM   3596 HD13 ILE A 248     -44.526  11.635  27.478  1.00101.58      A    H  
ATOM   3597  N   SER A 249     -43.275  11.577  22.467  1.00 54.27      A    N  
ATOM   3598  CA  SER A 249     -42.571  10.534  21.790  1.00 54.27      A    C  
ATOM   3599  C   SER A 249     -42.907   9.268  22.494  1.00 54.27      A    C  
ATOM   3600  O   SER A 249     -43.285   9.279  23.665  1.00 54.27      A    O  
ATOM   3601  CB  SER A 249     -41.042  10.699  21.818  1.00 54.27      A    C  
ATOM   3602  OG  SER A 249     -40.422   9.626  21.125  1.00 54.27      A    O  
ATOM   3603  HN  SER A 249     -42.791  12.224  23.022  1.00101.58      A    H  
ATOM   3604  HA  SER A 249     -42.923  10.482  20.768  1.00101.58      A    H  
ATOM   3605  HB1 SER A 249     -40.700  10.695  22.842  1.00101.58      A    H  
ATOM   3606  HB2 SER A 249     -40.762  11.633  21.347  1.00101.58      A    H  
ATOM   3607  HG  SER A 249     -41.041   8.897  21.043  1.00101.58      A    H  
ATOM   3608  N   HIS A 250     -42.791   8.133  21.787  1.00 33.77      A    N  
ATOM   3609  CA  HIS A 250     -43.063   6.891  22.436  1.00 33.77      A    C  
ATOM   3610  C   HIS A 250     -42.033   6.802  23.506  1.00 33.77      A    C  
ATOM   3611  O   HIS A 250     -40.955   7.380  23.372  1.00 33.77      A    O  
ATOM   3612  CB  HIS A 250     -42.887   5.663  21.525  1.00 33.77      A    C  
ATOM   3613  CG  HIS A 250     -43.827   5.658  20.359  1.00 33.77      A    C  
ATOM   3614  CD2 HIS A 250     -43.635   6.078  19.079  1.00 33.77      A    C  
ATOM   3615  ND1 HIS A 250     -45.123   5.196  20.414  1.00 33.77      A    N  
ATOM   3616  CE1 HIS A 250     -45.648   5.357  19.172  1.00 33.77      A    C  
ATOM   3617  NE2 HIS A 250     -44.782   5.889  18.328  1.00 33.77      A    N  
ATOM   3618  HN  HIS A 250     -42.525   8.156  20.844  1.00101.58      A    H  
ATOM   3619  HA  HIS A 250     -44.056   6.920  22.867  1.00101.58      A    H  
ATOM   3620  HB1 HIS A 250     -43.054   4.758  22.096  1.00101.58      A    H  
ATOM   3621  HB2 HIS A 250     -41.879   5.655  21.137  1.00101.58      A    H  
ATOM   3622  HD1 HIS A 250     -45.584   4.821  21.193  1.00101.58      A    H  
ATOM   3623  HD2 HIS A 250     -42.714   6.501  18.702  1.00101.58      A    H  
ATOM   3624  HE1 HIS A 250     -46.650   5.139  18.918  1.00101.58      A    H  
ATOM   3625  HE2 HIS A 250     -44.923   6.101  17.382  1.00101.58      A    H  
ATOM   3626  N   VAL A 251     -42.343   6.103  24.614  1.00 85.68      A    N  
ATOM   3627  CA  VAL A 251     -41.379   6.041  25.668  1.00 85.68      A    C  
ATOM   3628  C   VAL A 251     -40.152   5.415  25.102  1.00 85.68      A    C  
ATOM   3629  O   VAL A 251     -40.207   4.369  24.457  1.00 85.68      A    O  
ATOM   3630  CB  VAL A 251     -41.823   5.220  26.845  1.00 85.68      A    C  
ATOM   3631  CG1 VAL A 251     -42.087   3.780  26.371  1.00 85.68      A    C  
ATOM   3632  CG2 VAL A 251     -40.748   5.321  27.940  1.00 85.68      A    C  
ATOM   3633  HN  VAL A 251     -43.207   5.648  24.696  1.00101.58      A    H  
ATOM   3634  HA  VAL A 251     -41.154   7.054  25.981  1.00101.58      A    H  
ATOM   3635  HB  VAL A 251     -42.760   5.640  27.228  1.00101.58      A    H  
ATOM   3636 HG11 VAL A 251     -42.428   3.174  27.202  1.00101.58      A    H  
ATOM   3637 HG12 VAL A 251     -41.171   3.362  25.980  1.00101.58      A    H  
ATOM   3638 HG13 VAL A 251     -42.838   3.780  25.590  1.00101.58      A    H  
ATOM   3639 HG21 VAL A 251     -39.818   4.951  27.542  1.00101.58      A    H  
ATOM   3640 HG22 VAL A 251     -41.030   4.708  28.782  1.00101.58      A    H  
ATOM   3641 HG23 VAL A 251     -40.616   6.347  28.241  1.00101.58      A    H  
ATOM   3642  N   LYS A 252     -38.998   6.073  25.317  1.00 83.94      A    N  
ATOM   3643  CA  LYS A 252     -37.783   5.573  24.758  1.00 83.94      A    C  
ATOM   3644  C   LYS A 252     -37.432   4.264  25.376  1.00 83.94      A    C  
ATOM   3645  O   LYS A 252     -37.016   3.342  24.673  1.00 83.94      A    O  
ATOM   3646  CB  LYS A 252     -36.573   6.510  24.896  1.00 83.94      A    C  
ATOM   3647  CG  LYS A 252     -35.326   5.887  24.266  1.00 83.94      A    C  
ATOM   3648  CD  LYS A 252     -34.227   6.871  23.862  1.00 83.94      A    C  
ATOM   3649  CE  LYS A 252     -33.003   6.150  23.293  1.00 83.94      A    C  
ATOM   3650  NZ  LYS A 252     -32.356   6.957  22.240  1.00 83.94      A    N1+
ATOM   3651  HN  LYS A 252     -38.991   6.892  25.855  1.00101.58      A    H  
ATOM   3652  HA  LYS A 252     -37.984   5.401  23.708  1.00101.58      A    H  
ATOM   3653  HB1 LYS A 252     -36.398   6.711  25.939  1.00101.58      A    H  
ATOM   3654  HB2 LYS A 252     -36.792   7.449  24.394  1.00101.58      A    H  
ATOM   3655  HG1 LYS A 252     -35.654   5.373  23.368  1.00101.58      A    H  
ATOM   3656  HG2 LYS A 252     -34.929   5.154  24.907  1.00101.58      A    H  
ATOM   3657  HD1 LYS A 252     -33.983   7.499  24.682  1.00101.58      A    H  
ATOM   3658  HD2 LYS A 252     -34.623   7.507  23.070  1.00101.58      A    H  
ATOM   3659  HE1 LYS A 252     -33.328   5.254  22.877  1.00101.58      A    H  
ATOM   3660  HE2 LYS A 252     -32.298   5.910  24.064  1.00101.58      A    H  
ATOM   3661  HZ1 LYS A 252     -32.249   7.942  22.552  1.00101.58      A    H  
ATOM   3662  HZ2 LYS A 252     -32.940   6.945  21.379  1.00101.58      A    H  
ATOM   3663  HZ3 LYS A 252     -31.419   6.567  22.009  1.00101.58      A    H  
ATOM   3664  N   GLY A 253     -37.604   4.120  26.704  1.00 28.68      A    N  
ATOM   3665  CA  GLY A 253     -37.159   2.869  27.238  1.00 28.68      A    C  
ATOM   3666  C   GLY A 253     -38.047   2.406  28.343  1.00 28.68      A    C  
ATOM   3667  O   GLY A 253     -38.714   3.192  29.015  1.00 28.68      A    O  
ATOM   3668  HN  GLY A 253     -37.977   4.831  27.262  1.00101.58      A    H  
ATOM   3669  HA1 GLY A 253     -36.173   3.012  27.640  1.00101.58      A    H  
ATOM   3670  HA2 GLY A 253     -37.134   2.126  26.456  1.00101.58      A    H  
ATOM   3671  N   LEU A 254     -38.059   1.073  28.536  1.00126.97      A    N  
ATOM   3672  CA  LEU A 254     -38.781   0.436  29.596  1.00126.97      A    C  
ATOM   3673  C   LEU A 254     -37.745  -0.271  30.405  1.00126.97      A    C  
ATOM   3674  O   LEU A 254     -36.915  -0.996  29.859  1.00126.97      A    O  
ATOM   3675  CB  LEU A 254     -39.786  -0.622  29.086  1.00126.97      A    C  
ATOM   3676  CG  LEU A 254     -40.594  -1.369  30.171  1.00126.97      A    C  
ATOM   3677  CD1 LEU A 254     -39.732  -2.365  30.965  1.00126.97      A    C  
ATOM   3678  CD2 LEU A 254     -41.349  -0.391  31.081  1.00126.97      A    C  
ATOM   3679  HN  LEU A 254     -37.547   0.510  27.919  1.00101.58      A    H  
ATOM   3680  HA  LEU A 254     -39.265   1.191  30.184  1.00101.58      A    H  
ATOM   3681  HB1 LEU A 254     -39.223  -1.353  28.529  1.00101.58      A    H  
ATOM   3682  HB2 LEU A 254     -40.472  -0.134  28.399  1.00101.58      A    H  
ATOM   3683  HG  LEU A 254     -41.360  -1.973  29.651  1.00101.58      A    H  
ATOM   3684 HD11 LEU A 254     -38.842  -1.864  31.318  1.00101.58      A    H  
ATOM   3685 HD12 LEU A 254     -39.447  -3.192  30.321  1.00101.58      A    H  
ATOM   3686 HD13 LEU A 254     -40.299  -2.715  31.802  1.00101.58      A    H  
ATOM   3687 HD21 LEU A 254     -41.847   0.310  30.455  1.00101.58      A    H  
ATOM   3688 HD22 LEU A 254     -40.659   0.103  31.746  1.00101.58      A    H  
ATOM   3689 HD23 LEU A 254     -42.056  -0.917  31.657  1.00101.58      A    H  
ATOM   3690  N   LEU A 255     -37.745  -0.062  31.735  1.00 42.67      A    N  
ATOM   3691  CA  LEU A 255     -36.794  -0.752  32.551  1.00 42.67      A    C  
ATOM   3692  C   LEU A 255     -37.546  -1.791  33.295  1.00 42.67      A    C  
ATOM   3693  O   LEU A 255     -38.466  -1.485  34.052  1.00 42.67      A    O  
ATOM   3694  CB  LEU A 255     -36.100   0.129  33.603  1.00 42.67      A    C  
ATOM   3695  CG  LEU A 255     -35.149   1.186  33.013  1.00 42.67      A    C  
ATOM   3696  CD1 LEU A 255     -34.494   2.026  34.122  1.00 42.67      A    C  
ATOM   3697  CD2 LEU A 255     -34.123   0.546  32.068  1.00 42.67      A    C  
ATOM   3698  HN  LEU A 255     -38.389   0.556  32.140  1.00101.58      A    H  
ATOM   3699  HA  LEU A 255     -36.073  -1.237  31.917  1.00101.58      A    H  
ATOM   3700  HB1 LEU A 255     -35.537  -0.510  34.271  1.00101.58      A    H  
ATOM   3701  HB2 LEU A 255     -36.872   0.625  34.183  1.00101.58      A    H  
ATOM   3702  HG  LEU A 255     -35.752   1.845  32.423  1.00101.58      A    H  
ATOM   3703 HD11 LEU A 255     -33.864   2.790  33.686  1.00101.58      A    H  
ATOM   3704 HD12 LEU A 255     -33.894   1.389  34.755  1.00101.58      A    H  
ATOM   3705 HD13 LEU A 255     -35.267   2.496  34.714  1.00101.58      A    H  
ATOM   3706 HD21 LEU A 255     -34.577   0.284  31.121  1.00101.58      A    H  
ATOM   3707 HD22 LEU A 255     -33.722  -0.340  32.531  1.00101.58      A    H  
ATOM   3708 HD23 LEU A 255     -33.312   1.238  31.885  1.00101.58      A    H  
ATOM   3709  N   LEU A 256     -37.190  -3.067  33.089  1.00108.46      A    N  
ATOM   3710  CA  LEU A 256     -37.923  -4.037  33.829  1.00108.46      A    C  
ATOM   3711  C   LEU A 256     -36.937  -4.838  34.595  1.00108.46      A    C  
ATOM   3712  O   LEU A 256     -35.916  -5.266  34.058  1.00108.46      A    O  
ATOM   3713  CB  LEU A 256     -38.823  -4.921  32.941  1.00108.46      A    C  
ATOM   3714  CG  LEU A 256     -38.143  -6.129  32.281  1.00108.46      A    C  
ATOM   3715  CD1 LEU A 256     -37.981  -7.262  33.301  1.00108.46      A    C  
ATOM   3716  CD2 LEU A 256     -38.869  -6.567  30.997  1.00108.46      A    C  
ATOM   3717  HN  LEU A 256     -36.472  -3.316  32.470  1.00101.58      A    H  
ATOM   3718  HA  LEU A 256     -38.537  -3.490  34.539  1.00101.58      A    H  
ATOM   3719  HB1 LEU A 256     -39.205  -4.319  32.174  1.00101.58      A    H  
ATOM   3720  HB2 LEU A 256     -39.664  -5.283  33.523  1.00101.58      A    H  
ATOM   3721  HG  LEU A 256     -37.135  -5.808  31.998  1.00101.58      A    H  
ATOM   3722 HD11 LEU A 256     -38.801  -7.939  33.181  1.00101.58      A    H  
ATOM   3723 HD12 LEU A 256     -37.999  -6.846  34.299  1.00101.58      A    H  
ATOM   3724 HD13 LEU A 256     -37.084  -7.761  33.141  1.00101.58      A    H  
ATOM   3725 HD21 LEU A 256     -38.483  -7.524  30.670  1.00101.58      A    H  
ATOM   3726 HD22 LEU A 256     -38.720  -5.836  30.208  1.00101.58      A    H  
ATOM   3727 HD23 LEU A 256     -39.924  -6.659  31.195  1.00101.58      A    H  
ATOM   3728  N   TYR A 257     -37.200  -5.042  35.897  1.00 53.70      A    N  
ATOM   3729  CA  TYR A 257     -36.253  -5.818  36.628  1.00 53.70      A    C  
ATOM   3730  C   TYR A 257     -36.965  -7.005  37.169  1.00 53.70      A    C  
ATOM   3731  O   TYR A 257     -38.086  -6.917  37.669  1.00 53.70      A    O  
ATOM   3732  CB  TYR A 257     -35.557  -5.073  37.783  1.00 53.70      A    C  
ATOM   3733  CG  TYR A 257     -36.561  -4.712  38.819  1.00 53.70      A    C  
ATOM   3734  CD1 TYR A 257     -36.884  -5.602  39.817  1.00 53.70      A    C  
ATOM   3735  CD2 TYR A 257     -37.173  -3.482  38.794  1.00 53.70      A    C  
ATOM   3736  CE1 TYR A 257     -37.807  -5.265  40.777  1.00 53.70      A    C  
ATOM   3737  CE2 TYR A 257     -38.098  -3.140  39.751  1.00 53.70      A    C  
ATOM   3738  CZ  TYR A 257     -38.417  -4.034  40.744  1.00 53.70      A    C  
ATOM   3739  OH  TYR A 257     -39.365  -3.688  41.730  1.00 53.70      A    O  
ATOM   3740  HN  TYR A 257     -38.003  -4.676  36.323  1.00101.58      A    H  
ATOM   3741  HA  TYR A 257     -35.501  -6.144  35.926  1.00101.58      A    H  
ATOM   3742  HB1 TYR A 257     -35.097  -4.169  37.417  1.00101.58      A    H  
ATOM   3743  HB2 TYR A 257     -34.798  -5.704  38.234  1.00101.58      A    H  
ATOM   3744  HD1 TYR A 257     -36.407  -6.575  39.840  1.00101.58      A    H  
ATOM   3745  HD2 TYR A 257     -36.926  -2.777  38.008  1.00101.58      A    H  
ATOM   3746  HE1 TYR A 257     -38.050  -5.965  41.573  1.00101.58      A    H  
ATOM   3747  HE2 TYR A 257     -38.579  -2.169  39.724  1.00101.58      A    H  
ATOM   3748  HH  TYR A 257     -39.035  -3.943  42.595  1.00101.58      A    H  
ATOM   3749  N   GLY A 258     -36.312  -8.170  37.037  1.00 34.84      A    N  
ATOM   3750  CA  GLY A 258     -36.899  -9.381  37.502  1.00 34.84      A    C  
ATOM   3751  C   GLY A 258     -35.771 -10.302  37.811  1.00 34.84      A    C  
ATOM   3752  O   GLY A 258     -34.647 -10.132  37.340  1.00 34.84      A    O  
ATOM   3753  HN  GLY A 258     -35.429  -8.184  36.621  1.00101.58      A    H  
ATOM   3754  HA1 GLY A 258     -37.529  -9.810  36.738  1.00101.58      A    H  
ATOM   3755  HA2 GLY A 258     -37.474  -9.146  38.374  1.00101.58      A    H  
ATOM   3756  N   PRO A 259     -36.070 -11.267  38.625  1.00 99.40      A    N  
ATOM   3757  CA  PRO A 259     -35.109 -12.255  39.024  1.00 99.40      A    C  
ATOM   3758  C   PRO A 259     -34.726 -13.164  37.885  1.00 99.40      A    C  
ATOM   3759  O   PRO A 259     -35.637 -13.716  37.267  1.00 99.40      A    O  
ATOM   3760  CB  PRO A 259     -35.734 -12.967  40.232  1.00 99.40      A    C  
ATOM   3761  CG  PRO A 259     -37.230 -12.596  40.188  1.00 99.40      A    C  
ATOM   3762  CD  PRO A 259     -37.231 -11.223  39.498  1.00 99.40      A    C  
ATOM   3763  HA  PRO A 259     -34.227 -11.741  39.340  1.00101.58      A    H  
ATOM   3764  HB1 PRO A 259     -35.330 -12.598  41.165  1.00101.58      A    H  
ATOM   3765  HB2 PRO A 259     -35.616 -14.037  40.165  1.00101.58      A    H  
ATOM   3766  HG1 PRO A 259     -37.665 -12.535  41.182  1.00101.58      A    H  
ATOM   3767  HG2 PRO A 259     -37.761 -13.306  39.586  1.00101.58      A    H  
ATOM   3768  HD1 PRO A 259     -37.127 -10.435  40.241  1.00101.58      A    H  
ATOM   3769  HD2 PRO A 259     -38.146 -11.096  38.931  1.00101.58      A    H  
ATOM   3770  N   PRO A 260     -33.445 -13.312  37.579  1.00236.23      A    N  
ATOM   3771  CA  PRO A 260     -33.002 -14.265  36.581  1.00236.23      A    C  
ATOM   3772  C   PRO A 260     -32.728 -15.661  37.073  1.00236.23      A    C  
ATOM   3773  O   PRO A 260     -31.844 -15.848  37.904  1.00236.23      A    O  
ATOM   3774  CB  PRO A 260     -31.771 -13.659  35.909  1.00236.23      A    C  
ATOM   3775  CG  PRO A 260     -31.292 -12.586  36.896  1.00236.23      A    C  
ATOM   3776  CD  PRO A 260     -32.581 -12.145  37.606  1.00236.23      A    C  
ATOM   3777  HA  PRO A 260     -33.787 -14.333  35.855  1.00101.58      A    H  
ATOM   3778  HB1 PRO A 260     -32.024 -13.226  34.961  1.00101.58      A    H  
ATOM   3779  HB2 PRO A 260     -31.023 -14.437  35.765  1.00101.58      A    H  
ATOM   3780  HG1 PRO A 260     -30.833 -11.749  36.376  1.00101.58      A    H  
ATOM   3781  HG2 PRO A 260     -30.582 -13.019  37.603  1.00101.58      A    H  
ATOM   3782  HD1 PRO A 260     -33.046 -11.314  37.082  1.00101.58      A    H  
ATOM   3783  HD2 PRO A 260     -32.348 -11.856  38.619  1.00101.58      A    H  
ATOM   3784  N   GLY A 261     -33.337 -16.682  36.458  1.00202.56      A    N  
ATOM   3785  CA  GLY A 261     -34.206 -16.416  35.369  1.00202.56      A    C  
ATOM   3786  C   GLY A 261     -35.558 -16.090  35.909  1.00202.56      A    C  
ATOM   3787  O   GLY A 261     -35.821 -16.283  37.096  1.00202.56      A    O  
ATOM   3788  HN  GLY A 261     -33.182 -17.601  36.760  1.00101.58      A    H  
ATOM   3789  HA1 GLY A 261     -34.265 -17.321  34.803  1.00101.58      A    H  
ATOM   3790  HA2 GLY A 261     -33.800 -15.632  34.756  1.00101.58      A    H  
ATOM   3791  N   THR A 262     -36.477 -15.614  35.041  1.00210.57      A    N  
ATOM   3792  CA  THR A 262     -36.212 -15.398  33.645  1.00210.57      A    C  
ATOM   3793  C   THR A 262     -37.526 -14.962  33.044  1.00210.57      A    C  
ATOM   3794  O   THR A 262     -38.446 -14.581  33.765  1.00210.57      A    O  
ATOM   3795  CB  THR A 262     -35.839 -16.665  32.952  1.00210.57      A    C  
ATOM   3796  CG2 THR A 262     -37.085 -17.546  33.030  1.00210.57      A    C  
ATOM   3797  OG1 THR A 262     -35.420 -16.449  31.612  1.00210.57      A    O  
ATOM   3798  HN  THR A 262     -37.372 -15.405  35.381  1.00101.58      A    H  
ATOM   3799  HA  THR A 262     -35.465 -14.632  33.500  1.00101.58      A    H  
ATOM   3800  HB  THR A 262     -35.052 -17.154  33.466  1.00101.58      A    H  
ATOM   3801  HG1 THR A 262     -36.174 -16.528  31.024  1.00101.58      A    H  
ATOM   3802 HG21 THR A 262     -36.852 -18.584  32.905  1.00101.58      A    H  
ATOM   3803 HG22 THR A 262     -37.791 -17.225  32.286  1.00101.58      A    H  
ATOM   3804 HG23 THR A 262     -37.519 -17.401  33.985  1.00101.58      A    H  
ATOM   3805  N   GLY A 263     -37.640 -15.009  31.697  1.00 31.27      A    N  
ATOM   3806  CA  GLY A 263     -38.856 -14.704  30.989  1.00 31.27      A    C  
ATOM   3807  C   GLY A 263     -38.879 -13.242  30.702  1.00 31.27      A    C  
ATOM   3808  O   GLY A 263     -39.797 -12.729  30.066  1.00 31.27      A    O  
ATOM   3809  HN  GLY A 263     -36.849 -15.265  31.178  1.00101.58      A    H  
ATOM   3810  HA1 GLY A 263     -39.708 -14.963  31.598  1.00101.58      A    H  
ATOM   3811  HA2 GLY A 263     -38.886 -15.260  30.062  1.00101.58      A    H  
ATOM   3812  N   LYS A 264     -37.855 -12.539  31.200  1.00 94.38      A    N  
ATOM   3813  CA  LYS A 264     -37.682 -11.126  31.057  1.00 94.38      A    C  
ATOM   3814  C   LYS A 264     -37.477 -10.837  29.609  1.00 94.38      A    C  
ATOM   3815  O   LYS A 264     -38.163 -10.013  29.007  1.00 94.38      A    O  
ATOM   3816  CB  LYS A 264     -36.401 -10.777  31.823  1.00 94.38      A    C  
ATOM   3817  CG  LYS A 264     -36.208  -9.338  32.251  1.00 94.38      A    C  
ATOM   3818  CD  LYS A 264     -35.245  -9.265  33.436  1.00 94.38      A    C  
ATOM   3819  CE  LYS A 264     -35.176  -7.905  34.129  1.00 94.38      A    C  
ATOM   3820  NZ  LYS A 264     -34.195  -7.960  35.239  1.00 94.38      A    N1+
ATOM   3821  HN  LYS A 264     -37.171 -13.030  31.701  1.00101.58      A    H  
ATOM   3822  HA  LYS A 264     -38.537 -10.605  31.450  1.00101.58      A    H  
ATOM   3823  HB1 LYS A 264     -35.557 -11.069  31.204  1.00101.58      A    H  
ATOM   3824  HB2 LYS A 264     -36.386 -11.399  32.703  1.00101.58      A    H  
ATOM   3825  HG1 LYS A 264     -37.150  -8.976  32.534  1.00101.58      A    H  
ATOM   3826  HG2 LYS A 264     -35.832  -8.756  31.410  1.00101.58      A    H  
ATOM   3827  HD1 LYS A 264     -34.273  -9.540  33.073  1.00101.58      A    H  
ATOM   3828  HD2 LYS A 264     -35.541  -9.997  34.184  1.00101.58      A    H  
ATOM   3829  HE1 LYS A 264     -36.124  -7.721  34.578  1.00101.58      A    H  
ATOM   3830  HE2 LYS A 264     -34.948  -7.121  33.447  1.00101.58      A    H  
ATOM   3831  HZ1 LYS A 264     -33.675  -8.861  35.219  1.00101.58      A    H  
ATOM   3832  HZ2 LYS A 264     -34.683  -7.883  36.150  1.00101.58      A    H  
ATOM   3833  HZ3 LYS A 264     -33.516  -7.176  35.160  1.00101.58      A    H  
ATOM   3834  N   THR A 265     -36.527 -11.570  29.009  1.00 46.49      A    N  
ATOM   3835  CA  THR A 265     -36.143 -11.371  27.648  1.00 46.49      A    C  
ATOM   3836  C   THR A 265     -37.270 -11.754  26.724  1.00 46.49      A    C  
ATOM   3837  O   THR A 265     -37.568 -11.032  25.776  1.00 46.49      A    O  
ATOM   3838  CB  THR A 265     -34.928 -12.189  27.305  1.00 46.49      A    C  
ATOM   3839  CG2 THR A 265     -34.541 -11.951  25.839  1.00 46.49      A    C  
ATOM   3840  OG1 THR A 265     -33.848 -11.830  28.156  1.00 46.49      A    O  
ATOM   3841  HN  THR A 265     -36.078 -12.271  29.526  1.00101.58      A    H  
ATOM   3842  HA  THR A 265     -35.906 -10.329  27.522  1.00101.58      A    H  
ATOM   3843  HB  THR A 265     -35.162 -13.238  27.451  1.00101.58      A    H  
ATOM   3844  HG1 THR A 265     -33.662 -10.893  28.060  1.00101.58      A    H  
ATOM   3845 HG21 THR A 265     -35.354 -12.256  25.195  1.00101.58      A    H  
ATOM   3846 HG22 THR A 265     -33.659 -12.532  25.597  1.00101.58      A    H  
ATOM   3847 HG23 THR A 265     -34.324 -10.906  25.684  1.00101.58      A    H  
ATOM   3848  N   LEU A 266     -37.953 -12.885  26.991  1.00 92.31      A    N  
ATOM   3849  CA  LEU A 266     -38.963 -13.385  26.092  1.00 92.31      A    C  
ATOM   3850  C   LEU A 266     -40.074 -12.393  25.999  1.00 92.31      A    C  
ATOM   3851  O   LEU A 266     -40.573 -12.116  24.909  1.00 92.31      A    O  
ATOM   3852  CB  LEU A 266     -39.526 -14.747  26.557  1.00 92.31      A    C  
ATOM   3853  CG  LEU A 266     -40.393 -15.526  25.535  1.00 92.31      A    C  
ATOM   3854  CD1 LEU A 266     -40.880 -16.850  26.148  1.00 92.31      A    C  
ATOM   3855  CD2 LEU A 266     -41.562 -14.702  24.966  1.00 92.31      A    C  
ATOM   3856  HN  LEU A 266     -37.759 -13.379  27.815  1.00101.58      A    H  
ATOM   3857  HA  LEU A 266     -38.515 -13.500  25.115  1.00101.58      A    H  
ATOM   3858  HB1 LEU A 266     -40.131 -14.561  27.433  1.00101.58      A    H  
ATOM   3859  HB2 LEU A 266     -38.690 -15.369  26.858  1.00101.58      A    H  
ATOM   3860  HG  LEU A 266     -39.739 -15.786  24.688  1.00101.58      A    H  
ATOM   3861 HD11 LEU A 266     -41.515 -16.641  26.997  1.00101.58      A    H  
ATOM   3862 HD12 LEU A 266     -40.038 -17.448  26.475  1.00101.58      A    H  
ATOM   3863 HD13 LEU A 266     -41.448 -17.411  25.414  1.00101.58      A    H  
ATOM   3864 HD21 LEU A 266     -41.184 -13.770  24.569  1.00101.58      A    H  
ATOM   3865 HD22 LEU A 266     -42.267 -14.490  25.756  1.00101.58      A    H  
ATOM   3866 HD23 LEU A 266     -42.065 -15.252  24.178  1.00101.58      A    H  
ATOM   3867  N   ILE A 267     -40.488 -11.820  27.140  1.00 78.35      A    N  
ATOM   3868  CA  ILE A 267     -41.570 -10.885  27.113  1.00 78.35      A    C  
ATOM   3869  C   ILE A 267     -41.128  -9.707  26.305  1.00 78.35      A    C  
ATOM   3870  O   ILE A 267     -41.917  -9.128  25.560  1.00 78.35      A    O  
ATOM   3871  CB  ILE A 267     -41.989 -10.411  28.478  1.00 78.35      A    C  
ATOM   3872  CG1 ILE A 267     -43.346  -9.693  28.397  1.00 78.35      A    C  
ATOM   3873  CG2 ILE A 267     -40.864  -9.547  29.066  1.00 78.35      A    C  
ATOM   3874  CD1 ILE A 267     -43.988  -9.454  29.763  1.00 78.35      A    C  
ATOM   3875  HN  ILE A 267     -40.051 -12.041  27.989  1.00101.58      A    H  
ATOM   3876  HA  ILE A 267     -42.401 -11.363  26.613  1.00101.58      A    H  
ATOM   3877  HB  ILE A 267     -42.091 -11.300  29.103  1.00101.58      A    H  
ATOM   3878 HG11 ILE A 267     -44.036 -10.293  27.809  1.00101.58      A    H  
ATOM   3879 HG12 ILE A 267     -43.216  -8.737  27.901  1.00101.58      A    H  
ATOM   3880 HG21 ILE A 267     -40.743  -8.657  28.466  1.00101.58      A    H  
ATOM   3881 HG22 ILE A 267     -39.934 -10.102  29.060  1.00101.58      A    H  
ATOM   3882 HG23 ILE A 267     -41.103  -9.263  30.083  1.00101.58      A    H  
ATOM   3883 HD11 ILE A 267     -43.830 -10.310  30.396  1.00101.58      A    H  
ATOM   3884 HD12 ILE A 267     -45.044  -9.296  29.657  1.00101.58      A    H  
ATOM   3885 HD13 ILE A 267     -43.549  -8.584  30.238  1.00101.58      A    H  
ATOM   3886  N   ALA A 268     -39.843  -9.318  26.440  1.00 31.60      A    N  
ATOM   3887  CA  ALA A 268     -39.329  -8.179  25.733  1.00 31.60      A    C  
ATOM   3888  C   ALA A 268     -39.438  -8.417  24.255  1.00 31.60      A    C  
ATOM   3889  O   ALA A 268     -39.870  -7.536  23.514  1.00 31.60      A    O  
ATOM   3890  CB  ALA A 268     -37.850  -7.901  26.051  1.00 31.60      A    C  
ATOM   3891  HN  ALA A 268     -39.248  -9.823  27.033  1.00101.58      A    H  
ATOM   3892  HA  ALA A 268     -39.910  -7.321  26.017  1.00101.58      A    H  
ATOM   3893  HB1 ALA A 268     -37.443  -7.348  25.240  1.00101.58      A    H  
ATOM   3894  HB2 ALA A 268     -37.327  -8.835  26.139  1.00101.58      A    H  
ATOM   3895  HB3 ALA A 268     -37.748  -7.338  26.973  1.00101.58      A    H  
ATOM   3896  N   ARG A 269     -39.057  -9.615  23.772  1.00 43.33      A    N  
ATOM   3897  CA  ARG A 269     -39.132  -9.849  22.357  1.00 43.33      A    C  
ATOM   3898  C   ARG A 269     -40.571  -9.818  21.920  1.00 43.33      A    C  
ATOM   3899  O   ARG A 269     -40.907  -9.189  20.919  1.00 43.33      A    O  
ATOM   3900  CB  ARG A 269     -38.580 -11.220  21.922  1.00 43.33      A    C  
ATOM   3901  CG  ARG A 269     -37.059 -11.346  22.011  1.00 43.33      A    C  
ATOM   3902  CD  ARG A 269     -36.497 -12.548  21.245  1.00 43.33      A    C  
ATOM   3903  NE  ARG A 269     -36.898 -13.788  21.967  1.00 43.33      A    N  
ATOM   3904  CZ  ARG A 269     -36.004 -14.419  22.784  1.00 43.33      A    C  
ATOM   3905  NH1 ARG A 269     -34.737 -13.929  22.918  1.00 43.33      A    N1+
ATOM   3906  NH2 ARG A 269     -36.374 -15.546  23.459  1.00 43.33      A    N  
ATOM   3907  HN  ARG A 269     -38.734 -10.316  24.376  1.00101.58      A    H  
ATOM   3908  HA  ARG A 269     -38.621  -9.058  21.851  1.00101.58      A    H  
ATOM   3909  HB1 ARG A 269     -38.887 -11.397  20.898  1.00101.58      A    H  
ATOM   3910  HB2 ARG A 269     -39.031 -11.984  22.546  1.00101.58      A    H  
ATOM   3911  HG1 ARG A 269     -36.779 -11.426  23.054  1.00101.58      A    H  
ATOM   3912  HG2 ARG A 269     -36.645 -10.467  21.584  1.00101.58      A    H  
ATOM   3913  HD1 ARG A 269     -35.420 -12.504  21.193  1.00101.58      A    H  
ATOM   3914  HD2 ARG A 269     -36.903 -12.574  20.240  1.00101.58      A    H  
ATOM   3915  HE  ARG A 269     -37.804 -14.143  21.850  1.00101.58      A    H  
ATOM   3916 HH11 ARG A 269     -34.086 -14.395  23.517  1.00101.58      A    H  
ATOM   3917 HH12 ARG A 269     -34.457 -13.110  22.427  1.00101.58      A    H  
ATOM   3918 HH21 ARG A 269     -37.300 -15.910  23.355  1.00101.58      A    H  
ATOM   3919 HH22 ARG A 269     -35.719 -16.008  24.057  1.00101.58      A    H  
ATOM   3920  N   LYS A 270     -41.463 -10.489  22.677  1.00 72.82      A    N  
ATOM   3921  CA  LYS A 270     -42.849 -10.614  22.306  1.00 72.82      A    C  
ATOM   3922  C   LYS A 270     -43.489  -9.268  22.308  1.00 72.82      A    C  
ATOM   3923  O   LYS A 270     -44.282  -8.950  21.424  1.00 72.82      A    O  
ATOM   3924  CB  LYS A 270     -43.639 -11.521  23.266  1.00 72.82      A    C  
ATOM   3925  CG  LYS A 270     -44.919 -12.088  22.647  1.00 72.82      A    C  
ATOM   3926  CD  LYS A 270     -44.642 -13.128  21.558  1.00 72.82      A    C  
ATOM   3927  CE  LYS A 270     -45.902 -13.719  20.922  1.00 72.82      A    C  
ATOM   3928  NZ  LYS A 270     -45.529 -14.708  19.886  1.00 72.82      A    N1+
ATOM   3929  HN  LYS A 270     -41.157 -10.906  23.509  1.00101.58      A    H  
ATOM   3930  HA  LYS A 270     -42.866 -11.021  21.327  1.00101.58      A    H  
ATOM   3931  HB1 LYS A 270     -43.899 -10.940  24.146  1.00101.58      A    H  
ATOM   3932  HB2 LYS A 270     -43.002 -12.338  23.567  1.00101.58      A    H  
ATOM   3933  HG1 LYS A 270     -45.479 -11.269  22.205  1.00101.58      A    H  
ATOM   3934  HG2 LYS A 270     -45.521 -12.541  23.406  1.00101.58      A    H  
ATOM   3935  HD1 LYS A 270     -44.075 -13.946  21.996  1.00101.58      A    H  
ATOM   3936  HD2 LYS A 270     -44.047 -12.703  20.781  1.00101.58      A    H  
ATOM   3937  HE1 LYS A 270     -46.483 -12.927  20.464  1.00101.58      A    H  
ATOM   3938  HE2 LYS A 270     -46.499 -14.208  21.683  1.00101.58      A    H  
ATOM   3939  HZ1 LYS A 270     -44.960 -14.252  19.145  1.00101.58      A    H  
ATOM   3940  HZ2 LYS A 270     -46.384 -15.111  19.452  1.00101.58      A    H  
ATOM   3941  HZ3 LYS A 270     -44.973 -15.478  20.310  1.00101.58      A    H  
ATOM   3942  N   ILE A 271     -43.160  -8.431  23.306  1.00 72.96      A    N  
ATOM   3943  CA  ILE A 271     -43.770  -7.138  23.349  1.00 72.96      A    C  
ATOM   3944  C   ILE A 271     -43.344  -6.408  22.120  1.00 72.96      A    C  
ATOM   3945  O   ILE A 271     -44.147  -5.731  21.482  1.00 72.96      A    O  
ATOM   3946  CB  ILE A 271     -43.398  -6.332  24.566  1.00 72.96      A    C  
ATOM   3947  CG1 ILE A 271     -44.312  -5.102  24.683  1.00 72.96      A    C  
ATOM   3948  CG2 ILE A 271     -41.903  -5.986  24.502  1.00 72.96      A    C  
ATOM   3949  CD1 ILE A 271     -45.770  -5.454  24.973  1.00 72.96      A    C  
ATOM   3950  HN  ILE A 271     -42.514  -8.701  23.992  1.00101.58      A    H  
ATOM   3951  HA  ILE A 271     -44.836  -7.285  23.318  1.00101.58      A    H  
ATOM   3952  HB  ILE A 271     -43.546  -6.974  25.437  1.00101.58      A    H  
ATOM   3953 HG11 ILE A 271     -44.261  -4.542  23.769  1.00101.58      A    H  
ATOM   3954 HG12 ILE A 271     -43.940  -4.475  25.491  1.00101.58      A    H  
ATOM   3955 HG21 ILE A 271     -41.343  -6.865  24.221  1.00101.58      A    H  
ATOM   3956 HG22 ILE A 271     -41.563  -5.612  25.460  1.00101.58      A    H  
ATOM   3957 HG23 ILE A 271     -41.752  -5.220  23.755  1.00101.58      A    H  
ATOM   3958 HD11 ILE A 271     -46.256  -4.614  25.450  1.00101.58      A    H  
ATOM   3959 HD12 ILE A 271     -45.805  -6.274  25.641  1.00101.58      A    H  
ATOM   3960 HD13 ILE A 271     -46.302  -5.696  24.062  1.00101.58      A    H  
ATOM   3961  N   GLY A 272     -42.063  -6.552  21.739  1.00 21.10      A    N  
ATOM   3962  CA  GLY A 272     -41.568  -5.849  20.596  1.00 21.10      A    C  
ATOM   3963  C   GLY A 272     -42.337  -6.274  19.382  1.00 21.10      A    C  
ATOM   3964  O   GLY A 272     -42.700  -5.439  18.558  1.00 21.10      A    O  
ATOM   3965  HN  GLY A 272     -41.470  -7.143  22.247  1.00101.58      A    H  
ATOM   3966  HA1 GLY A 272     -40.553  -6.129  20.471  1.00101.58      A    H  
ATOM   3967  HA2 GLY A 272     -41.654  -4.783  20.745  1.00101.58      A    H  
ATOM   3968  N   THR A 273     -42.601  -7.584  19.216  1.00104.10      A    N  
ATOM   3969  CA  THR A 273     -43.283  -8.007  18.024  1.00104.10      A    C  
ATOM   3970  C   THR A 273     -44.689  -7.485  17.979  1.00104.10      A    C  
ATOM   3971  O   THR A 273     -45.120  -6.950  16.959  1.00104.10      A    O  
ATOM   3972  CB  THR A 273     -43.323  -9.503  17.850  1.00104.10      A    C  
ATOM   3973  CG2 THR A 273     -44.179 -10.141  18.956  1.00104.10      A    C  
ATOM   3974  OG1 THR A 273     -43.852  -9.828  16.572  1.00104.10      A    O  
ATOM   3975  HN  THR A 273     -42.333  -8.237  19.896  1.00101.58      A    H  
ATOM   3976  HA  THR A 273     -42.747  -7.585  17.182  1.00101.58      A    H  
ATOM   3977  HB  THR A 273     -42.309  -9.890  17.923  1.00101.58      A    H  
ATOM   3978  HG1 THR A 273     -44.779  -9.581  16.537  1.00101.58      A    H  
ATOM   3979 HG21 THR A 273     -43.974  -9.652  19.891  1.00101.58      A    H  
ATOM   3980 HG22 THR A 273     -43.962 -11.192  19.025  1.00101.58      A    H  
ATOM   3981 HG23 THR A 273     -45.223 -10.013  18.711  1.00101.58      A    H  
ATOM   3982  N   MET A 274     -45.449  -7.623  19.081  1.00114.91      A    N  
ATOM   3983  CA  MET A 274     -46.823  -7.202  19.076  1.00114.91      A    C  
ATOM   3984  C   MET A 274     -46.839  -5.720  18.940  1.00114.91      A    C  
ATOM   3985  O   MET A 274     -47.633  -5.152  18.192  1.00114.91      A    O  
ATOM   3986  CB  MET A 274     -47.531  -7.588  20.386  1.00114.91      A    C  
ATOM   3987  CG  MET A 274     -49.043  -7.769  20.263  1.00114.91      A    C  
ATOM   3988  SD  MET A 274     -49.799  -8.498  21.746  1.00114.91      A    S  
ATOM   3989  CE  MET A 274     -50.966  -9.534  20.820  1.00114.91      A    C  
ATOM   3990  HN  MET A 274     -45.062  -8.008  19.894  1.00101.58      A    H  
ATOM   3991  HA  MET A 274     -47.315  -7.650  18.229  1.00101.58      A    H  
ATOM   3992  HB1 MET A 274     -47.322  -6.823  21.116  1.00101.58      A    H  
ATOM   3993  HB2 MET A 274     -47.106  -8.520  20.740  1.00101.58      A    H  
ATOM   3994  HG1 MET A 274     -49.228  -8.416  19.423  1.00101.58      A    H  
ATOM   3995  HG2 MET A 274     -49.475  -6.815  20.059  1.00101.58      A    H  
ATOM   3996  HE1 MET A 274     -51.961  -9.351  21.198  1.00101.58      A    H  
ATOM   3997  HE2 MET A 274     -50.699 -10.563  20.993  1.00101.58      A    H  
ATOM   3998  HE3 MET A 274     -50.936  -9.346  19.764  1.00101.58      A    H  
ATOM   3999  N   LEU A 275     -45.924  -5.064  19.673  1.00100.38      A    N  
ATOM   4000  CA  LEU A 275     -45.856  -3.639  19.724  1.00100.38      A    C  
ATOM   4001  C   LEU A 275     -45.462  -3.082  18.396  1.00100.38      A    C  
ATOM   4002  O   LEU A 275     -46.105  -2.163  17.896  1.00100.38      A    O  
ATOM   4003  CB  LEU A 275     -44.849  -3.166  20.799  1.00100.38      A    C  
ATOM   4004  CG  LEU A 275     -44.819  -1.657  21.154  1.00100.38      A    C  
ATOM   4005  CD1 LEU A 275     -43.761  -1.393  22.237  1.00100.38      A    C  
ATOM   4006  CD2 LEU A 275     -44.607  -0.739  19.939  1.00100.38      A    C  
ATOM   4007  HN  LEU A 275     -45.277  -5.585  20.193  1.00101.58      A    H  
ATOM   4008  HA  LEU A 275     -46.804  -3.250  19.952  1.00101.58      A    H  
ATOM   4009  HB1 LEU A 275     -43.868  -3.431  20.433  1.00101.58      A    H  
ATOM   4010  HB2 LEU A 275     -45.016  -3.729  21.695  1.00101.58      A    H  
ATOM   4011  HG  LEU A 275     -45.798  -1.407  21.584  1.00101.58      A    H  
ATOM   4012 HD11 LEU A 275     -43.684  -0.328  22.415  1.00101.58      A    H  
ATOM   4013 HD12 LEU A 275     -42.799  -1.764  21.914  1.00101.58      A    H  
ATOM   4014 HD13 LEU A 275     -44.036  -1.889  23.162  1.00101.58      A    H  
ATOM   4015 HD21 LEU A 275     -45.103   0.213  20.097  1.00101.58      A    H  
ATOM   4016 HD22 LEU A 275     -44.978  -1.225  19.061  1.00101.58      A    H  
ATOM   4017 HD23 LEU A 275     -43.551  -0.558  19.822  1.00101.58      A    H  
ATOM   4018  N   ASN A 276     -44.414  -3.631  17.762  1.00 95.97      A    N  
ATOM   4019  CA  ASN A 276     -43.966  -2.992  16.562  1.00 95.97      A    C  
ATOM   4020  C   ASN A 276     -43.550  -4.033  15.570  1.00 95.97      A    C  
ATOM   4021  O   ASN A 276     -43.518  -5.228  15.858  1.00 95.97      A    O  
ATOM   4022  CB  ASN A 276     -42.747  -2.078  16.808  1.00 95.97      A    C  
ATOM   4023  CG  ASN A 276     -42.533  -1.125  15.633  1.00 95.97      A    C  
ATOM   4024  ND2 ASN A 276     -43.585  -0.903  14.801  1.00 95.97      A    N  
ATOM   4025  OD1 ASN A 276     -41.450  -0.568  15.468  1.00 95.97      A    O  
ATOM   4026  HN  ASN A 276     -43.975  -4.436  18.105  1.00101.58      A    H  
ATOM   4027  HA  ASN A 276     -44.782  -2.416  16.166  1.00101.58      A    H  
ATOM   4028  HB1 ASN A 276     -41.862  -2.686  16.919  1.00101.58      A    H  
ATOM   4029  HB2 ASN A 276     -42.895  -1.501  17.695  1.00101.58      A    H  
ATOM   4030 HD21 ASN A 276     -44.429  -1.355  14.982  1.00101.58      A    H  
ATOM   4031 HD22 ASN A 276     -43.452  -0.293  14.046  1.00101.58      A    H  
ATOM   4032  N   ALA A 277     -43.243  -3.570  14.343  1.00 37.11      A    N  
ATOM   4033  CA  ALA A 277     -42.795  -4.385  13.259  1.00 37.11      A    C  
ATOM   4034  C   ALA A 277     -41.647  -3.641  12.647  1.00 37.11      A    C  
ATOM   4035  O   ALA A 277     -41.449  -2.459  12.923  1.00 37.11      A    O  
ATOM   4036  CB  ALA A 277     -43.849  -4.580  12.156  1.00 37.11      A    C  
ATOM   4037  HN  ALA A 277     -43.333  -2.608  14.182  1.00101.58      A    H  
ATOM   4038  HA  ALA A 277     -42.462  -5.344  13.641  1.00101.58      A    H  
ATOM   4039  HB1 ALA A 277     -43.424  -5.147  11.337  1.00101.58      A    H  
ATOM   4040  HB2 ALA A 277     -44.165  -3.614  11.792  1.00101.58      A    H  
ATOM   4041  HB3 ALA A 277     -44.706  -5.108  12.555  1.00101.58      A    H  
ATOM   4042  N   LYS A 278     -40.853  -4.322  11.798  1.00 93.28      A    N  
ATOM   4043  CA  LYS A 278     -39.696  -3.725  11.190  1.00 93.28      A    C  
ATOM   4044  C   LYS A 278     -38.717  -3.390  12.271  1.00 93.28      A    C  
ATOM   4045  O   LYS A 278     -37.886  -2.496  12.125  1.00 93.28      A    O  
ATOM   4046  CB  LYS A 278     -39.986  -2.436  10.397  1.00 93.28      A    C  
ATOM   4047  CG  LYS A 278     -38.766  -1.954   9.601  1.00 93.28      A    C  
ATOM   4048  CD  LYS A 278     -39.009  -0.731   8.720  1.00 93.28      A    C  
ATOM   4049  CE  LYS A 278     -37.724  -0.080   8.205  1.00 93.28      A    C  
ATOM   4050  NZ  LYS A 278     -38.035   1.215   7.559  1.00 93.28      A    N1+
ATOM   4051  HN  LYS A 278     -41.071  -5.254  11.588  1.00101.58      A    H  
ATOM   4052  HA  LYS A 278     -39.254  -4.465  10.538  1.00101.58      A    H  
ATOM   4053  HB1 LYS A 278     -40.282  -1.660  11.093  1.00101.58      A    H  
ATOM   4054  HB2 LYS A 278     -40.806  -2.619   9.709  1.00101.58      A    H  
ATOM   4055  HG1 LYS A 278     -38.415  -2.771   8.972  1.00101.58      A    H  
ATOM   4056  HG2 LYS A 278     -37.977  -1.722  10.307  1.00101.58      A    H  
ATOM   4057  HD1 LYS A 278     -39.538  -0.020   9.314  1.00101.58      A    H  
ATOM   4058  HD2 LYS A 278     -39.606  -1.038   7.890  1.00101.58      A    H  
ATOM   4059  HE1 LYS A 278     -37.261  -0.731   7.472  1.00101.58      A    H  
ATOM   4060  HE2 LYS A 278     -37.028   0.080   9.018  1.00101.58      A    H  
ATOM   4061  HZ1 LYS A 278     -38.208   1.079   6.542  1.00101.58      A    H  
ATOM   4062  HZ2 LYS A 278     -37.232   1.867   7.673  1.00101.58      A    H  
ATOM   4063  HZ3 LYS A 278     -38.874   1.646   7.995  1.00101.58      A    H  
ATOM   4064  N   GLU A 279     -38.772  -4.115  13.400  1.00 97.18      A    N  
ATOM   4065  CA  GLU A 279     -37.845  -3.797  14.443  1.00 97.18      A    C  
ATOM   4066  C   GLU A 279     -37.354  -5.093  15.007  1.00 97.18      A    C  
ATOM   4067  O   GLU A 279     -38.100  -5.829  15.653  1.00 97.18      A    O  
ATOM   4068  CB  GLU A 279     -38.546  -3.020  15.567  1.00 97.18      A    C  
ATOM   4069  CG  GLU A 279     -37.649  -2.383  16.621  1.00 97.18      A    C  
ATOM   4070  CD  GLU A 279     -38.601  -1.575  17.490  1.00 97.18      A    C  
ATOM   4071  OE1 GLU A 279     -39.813  -1.543  17.144  1.00 97.18      A    O  
ATOM   4072  OE2 GLU A 279     -38.149  -0.996  18.512  1.00 97.18      A    O1-
ATOM   4073  HN  GLU A 279     -39.425  -4.838  13.506  1.00101.58      A    H  
ATOM   4074  HA  GLU A 279     -37.047  -3.211  14.041  1.00101.58      A    H  
ATOM   4075  HB1 GLU A 279     -39.224  -3.702  16.069  1.00101.58      A    H  
ATOM   4076  HB2 GLU A 279     -39.143  -2.234  15.117  1.00101.58      A    H  
ATOM   4077  HG1 GLU A 279     -36.976  -1.714  16.144  1.00101.58      A    H  
ATOM   4078  HG2 GLU A 279     -37.107  -3.136  17.167  1.00101.58      A    H  
ATOM   4079  N   PRO A 280     -36.114  -5.399  14.745  1.00 70.48      A    N  
ATOM   4080  CA  PRO A 280     -35.522  -6.589  15.293  1.00 70.48      A    C  
ATOM   4081  C   PRO A 280     -35.023  -6.280  16.664  1.00 70.48      A    C  
ATOM   4082  O   PRO A 280     -34.808  -5.109  16.964  1.00 70.48      A    O  
ATOM   4083  CB  PRO A 280     -34.418  -7.009  14.321  1.00 70.48      A    C  
ATOM   4084  CG  PRO A 280     -34.158  -5.755  13.469  1.00 70.48      A    C  
ATOM   4085  CD  PRO A 280     -35.512  -5.031  13.474  1.00 70.48      A    C  
ATOM   4086  HA  PRO A 280     -36.267  -7.375  15.379  1.00101.58      A    H  
ATOM   4087  HB1 PRO A 280     -34.751  -7.829  13.691  1.00101.58      A    H  
ATOM   4088  HB2 PRO A 280     -33.535  -7.310  14.882  1.00101.58      A    H  
ATOM   4089  HG1 PRO A 280     -33.864  -6.019  12.457  1.00101.58      A    H  
ATOM   4090  HG2 PRO A 280     -33.383  -5.142  13.935  1.00101.58      A    H  
ATOM   4091  HD1 PRO A 280     -36.134  -5.364  12.648  1.00101.58      A    H  
ATOM   4092  HD2 PRO A 280     -35.350  -3.968  13.406  1.00101.58      A    H  
ATOM   4093  N   LYS A 281     -34.829  -7.305  17.511  1.00102.02      A    N  
ATOM   4094  CA  LYS A 281     -34.347  -7.075  18.840  1.00102.02      A    C  
ATOM   4095  C   LYS A 281     -32.897  -7.462  18.855  1.00102.02      A    C  
ATOM   4096  O   LYS A 281     -32.467  -8.313  18.077  1.00102.02      A    O  
ATOM   4097  CB  LYS A 281     -35.059  -7.951  19.876  1.00102.02      A    C  
ATOM   4098  CG  LYS A 281     -34.704  -7.601  21.314  1.00102.02      A    C  
ATOM   4099  CD  LYS A 281     -35.605  -8.305  22.322  1.00102.02      A    C  
ATOM   4100  CE  LYS A 281     -34.949  -9.520  22.968  1.00102.02      A    C  
ATOM   4101  NZ  LYS A 281     -35.727  -9.906  24.158  1.00102.02      A    N1+
ATOM   4102  HN  LYS A 281     -35.019  -8.220  17.216  1.00101.58      A    H  
ATOM   4103  HA  LYS A 281     -34.437  -6.038  19.078  1.00101.58      A    H  
ATOM   4104  HB1 LYS A 281     -34.808  -8.990  19.689  1.00101.58      A    H  
ATOM   4105  HB2 LYS A 281     -36.127  -7.825  19.730  1.00101.58      A    H  
ATOM   4106  HG1 LYS A 281     -34.747  -6.561  21.425  1.00101.58      A    H  
ATOM   4107  HG2 LYS A 281     -33.685  -7.913  21.450  1.00101.58      A    H  
ATOM   4108  HD1 LYS A 281     -36.464  -8.621  21.799  1.00101.58      A    H  
ATOM   4109  HD2 LYS A 281     -35.945  -7.648  23.084  1.00101.58      A    H  
ATOM   4110  HE1 LYS A 281     -33.970  -9.284  23.290  1.00101.58      A    H  
ATOM   4111  HE2 LYS A 281     -34.860 -10.334  22.276  1.00101.58      A    H  
ATOM   4112  HZ1 LYS A 281     -35.635 -10.917  24.325  1.00101.58      A    H  
ATOM   4113  HZ2 LYS A 281     -36.732  -9.679  24.018  1.00101.58      A    H  
ATOM   4114  HZ3 LYS A 281     -35.381  -9.392  24.993  1.00101.58      A    H  
ATOM   4115  N   ILE A 282     -32.095  -6.829  19.735  1.00 81.50      A    N  
ATOM   4116  CA  ILE A 282     -30.695  -7.154  19.817  1.00 81.50      A    C  
ATOM   4117  C   ILE A 282     -30.369  -7.442  21.251  1.00 81.50      A    C  
ATOM   4118  O   ILE A 282     -31.012  -6.908  22.151  1.00 81.50      A    O  
ATOM   4119  CB  ILE A 282     -29.790  -6.037  19.387  1.00 81.50      A    C  
ATOM   4120  CG1 ILE A 282     -28.343  -6.542  19.259  1.00 81.50      A    C  
ATOM   4121  CG2 ILE A 282     -29.963  -4.873  20.377  1.00 81.50      A    C  
ATOM   4122  CD1 ILE A 282     -27.413  -5.558  18.551  1.00 81.50      A    C  
ATOM   4123  HN  ILE A 282     -32.469  -6.141  20.324  1.00101.58      A    H  
ATOM   4124  HA  ILE A 282     -30.518  -8.038  19.219  1.00101.58      A    H  
ATOM   4125  HB  ILE A 282     -30.135  -5.701  18.408  1.00101.58      A    H  
ATOM   4126 HG11 ILE A 282     -28.332  -7.475  18.700  1.00101.58      A    H  
ATOM   4127 HG12 ILE A 282     -27.953  -6.732  20.254  1.00101.58      A    H  
ATOM   4128 HG21 ILE A 282     -30.790  -4.279  20.077  1.00101.58      A    H  
ATOM   4129 HG22 ILE A 282     -29.080  -4.266  20.396  1.00101.58      A    H  
ATOM   4130 HG23 ILE A 282     -30.136  -5.275  21.366  1.00101.58      A    H  
ATOM   4131 HD11 ILE A 282     -27.200  -4.706  19.181  1.00101.58      A    H  
ATOM   4132 HD12 ILE A 282     -27.869  -5.210  17.635  1.00101.58      A    H  
ATOM   4133 HD13 ILE A 282     -26.473  -6.048  18.305  1.00101.58      A    H  
ATOM   4134  N   VAL A 283     -29.373  -8.318  21.506  1.00 36.42      A    N  
ATOM   4135  CA  VAL A 283     -29.008  -8.625  22.865  1.00 36.42      A    C  
ATOM   4136  C   VAL A 283     -27.602  -8.141  23.084  1.00 36.42      A    C  
ATOM   4137  O   VAL A 283     -26.716  -8.417  22.277  1.00 36.42      A    O  
ATOM   4138  CB  VAL A 283     -29.010 -10.099  23.158  1.00 36.42      A    C  
ATOM   4139  CG1 VAL A 283     -28.597 -10.314  24.624  1.00 36.42      A    C  
ATOM   4140  CG2 VAL A 283     -30.393 -10.674  22.807  1.00 36.42      A    C  
ATOM   4141  HN  VAL A 283     -28.897  -8.746  20.764  1.00101.58      A    H  
ATOM   4142  HA  VAL A 283     -29.663  -8.103  23.524  1.00101.58      A    H  
ATOM   4143  HB  VAL A 283     -28.260 -10.561  22.514  1.00101.58      A    H  
ATOM   4144 HG11 VAL A 283     -28.536 -11.374  24.837  1.00101.58      A    H  
ATOM   4145 HG12 VAL A 283     -29.307  -9.865  25.291  1.00101.58      A    H  
ATOM   4146 HG13 VAL A 283     -27.627  -9.865  24.797  1.00101.58      A    H  
ATOM   4147 HG21 VAL A 283     -30.293 -11.390  21.996  1.00101.58      A    H  
ATOM   4148 HG22 VAL A 283     -31.053  -9.890  22.470  1.00101.58      A    H  
ATOM   4149 HG23 VAL A 283     -30.810 -11.190  23.659  1.00101.58      A    H  
ATOM   4150  N   ASN A 284     -27.351  -7.407  24.195  1.00 48.82      A    N  
ATOM   4151  CA  ASN A 284     -26.028  -6.882  24.435  1.00 48.82      A    C  
ATOM   4152  C   ASN A 284     -25.655  -7.111  25.868  1.00 48.82      A    C  
ATOM   4153  O   ASN A 284     -26.496  -7.415  26.712  1.00 48.82      A    O  
ATOM   4154  CB  ASN A 284     -25.916  -5.363  24.207  1.00 48.82      A    C  
ATOM   4155  CG  ASN A 284     -26.154  -5.055  22.734  1.00 48.82      A    C  
ATOM   4156  ND2 ASN A 284     -26.249  -3.740  22.401  1.00 48.82      A    N  
ATOM   4157  OD1 ASN A 284     -26.244  -5.953  21.899  1.00 48.82      A    O  
ATOM   4158  HN  ASN A 284     -28.070  -7.232  24.838  1.00101.58      A    H  
ATOM   4159  HA  ASN A 284     -25.332  -7.402  23.791  1.00101.58      A    H  
ATOM   4160  HB1 ASN A 284     -24.925  -5.021  24.471  1.00101.58      A    H  
ATOM   4161  HB2 ASN A 284     -26.629  -4.851  24.780  1.00101.58      A    H  
ATOM   4162 HD21 ASN A 284     -26.161  -3.074  23.115  1.00101.58      A    H  
ATOM   4163 HD22 ASN A 284     -26.402  -3.511  21.461  1.00101.58      A    H  
ATOM   4164  N   GLY A 285     -24.345  -6.981  26.164  1.00 60.80      A    N  
ATOM   4165  CA  GLY A 285     -23.844  -7.109  27.504  1.00 60.80      A    C  
ATOM   4166  C   GLY A 285     -22.904  -5.961  27.696  1.00 60.80      A    C  
ATOM   4167  O   GLY A 285     -22.348  -5.494  26.705  1.00 60.80      A    O  
ATOM   4168  HN  GLY A 285     -23.716  -6.793  25.436  1.00101.58      A    H  
ATOM   4169  HA1 GLY A 285     -23.315  -8.043  27.612  1.00101.58      A    H  
ATOM   4170  HA2 GLY A 285     -24.673  -7.060  28.190  1.00101.58      A    H  
ATOM   4171  N   PRO A 286     -22.774  -5.443  28.908  1.00131.68      A    N  
ATOM   4172  CA  PRO A 286     -21.846  -4.374  29.227  1.00131.68      A    C  
ATOM   4173  C   PRO A 286     -20.454  -4.863  28.955  1.00131.68      A    C  
ATOM   4174  O   PRO A 286     -19.759  -5.230  29.901  1.00131.68      A    O  
ATOM   4175  CB  PRO A 286     -21.983  -4.166  30.728  1.00131.68      A    C  
ATOM   4176  CG  PRO A 286     -22.352  -5.571  31.241  1.00131.68      A    C  
ATOM   4177  CD  PRO A 286     -23.170  -6.187  30.092  1.00131.68      A    C  
ATOM   4178  HA  PRO A 286     -22.038  -3.466  28.668  1.00101.58      A    H  
ATOM   4179  HB1 PRO A 286     -22.736  -3.483  30.958  1.00101.58      A    H  
ATOM   4180  HB2 PRO A 286     -21.030  -3.835  31.124  1.00101.58      A    H  
ATOM   4181  HG1 PRO A 286     -22.937  -5.503  32.120  1.00101.58      A    H  
ATOM   4182  HG2 PRO A 286     -21.448  -6.151  31.435  1.00101.58      A    H  
ATOM   4183  HD1 PRO A 286     -24.220  -6.043  30.265  1.00101.58      A    H  
ATOM   4184  HD2 PRO A 286     -22.950  -7.239  29.980  1.00101.58      A    H  
ATOM   4185  N   GLU A 287     -20.035  -4.888  27.686  1.00116.41      A    N  
ATOM   4186  CA  GLU A 287     -18.724  -5.221  27.239  1.00116.41      A    C  
ATOM   4187  C   GLU A 287     -17.952  -3.950  27.384  1.00116.41      A    C  
ATOM   4188  O   GLU A 287     -16.726  -3.921  27.469  1.00116.41      A    O  
ATOM   4189  CB  GLU A 287     -18.737  -5.617  25.752  1.00116.41      A    C  
ATOM   4190  CG  GLU A 287     -17.441  -6.231  25.225  1.00116.41      A    C  
ATOM   4191  CD  GLU A 287     -17.730  -6.712  23.808  1.00116.41      A    C  
ATOM   4192  OE1 GLU A 287     -18.884  -6.512  23.345  1.00116.41      A    O  
ATOM   4193  OE2 GLU A 287     -16.807  -7.289  23.172  1.00116.41      A    O1-
ATOM   4194  HN  GLU A 287     -20.692  -4.655  26.997  1.00101.58      A    H  
ATOM   4195  HA  GLU A 287     -18.307  -6.003  27.856  1.00101.58      A    H  
ATOM   4196  HB1 GLU A 287     -18.961  -4.733  25.166  1.00101.58      A    H  
ATOM   4197  HB2 GLU A 287     -19.535  -6.334  25.598  1.00101.58      A    H  
ATOM   4198  HG1 GLU A 287     -17.151  -7.077  25.833  1.00101.58      A    H  
ATOM   4199  HG2 GLU A 287     -16.648  -5.489  25.210  1.00101.58      A    H  
ATOM   4200  N   ILE A 288     -18.737  -2.861  27.433  1.00136.81      A    N  
ATOM   4201  CA  ILE A 288     -18.355  -1.500  27.229  1.00136.81      A    C  
ATOM   4202  C   ILE A 288     -17.287  -0.997  28.177  1.00136.81      A    C  
ATOM   4203  O   ILE A 288     -16.247  -0.547  27.700  1.00136.81      A    O  
ATOM   4204  CB  ILE A 288     -19.625  -0.685  27.230  1.00136.81      A    C  
ATOM   4205  CG1 ILE A 288     -19.537   0.503  26.273  1.00136.81      A    C  
ATOM   4206  CG2 ILE A 288     -19.986  -0.316  28.677  1.00136.81      A    C  
ATOM   4207  CD1 ILE A 288     -20.901   1.015  25.823  1.00136.81      A    C  
ATOM   4208  HN  ILE A 288     -19.683  -3.020  27.634  1.00101.58      A    H  
ATOM   4209  HA  ILE A 288     -17.941  -1.475  26.241  1.00101.58      A    H  
ATOM   4210  HB  ILE A 288     -20.412  -1.351  26.863  1.00101.58      A    H  
ATOM   4211 HG11 ILE A 288     -19.019   0.193  25.385  1.00101.58      A    H  
ATOM   4212 HG12 ILE A 288     -18.963   1.280  26.724  1.00101.58      A    H  
ATOM   4213 HG21 ILE A 288     -20.946   0.090  28.711  1.00101.58      A    H  
ATOM   4214 HG22 ILE A 288     -19.260   0.379  29.063  1.00101.58      A    H  
ATOM   4215 HG23 ILE A 288     -19.936  -1.214  29.272  1.00101.58      A    H  
ATOM   4216 HD11 ILE A 288     -21.541   1.088  26.646  1.00101.58      A    H  
ATOM   4217 HD12 ILE A 288     -21.320   0.289  25.127  1.00101.58      A    H  
ATOM   4218 HD13 ILE A 288     -20.790   1.969  25.335  1.00101.58      A    H  
ATOM   4219  N   LEU A 289     -17.422  -1.140  29.513  1.00117.55      A    N  
ATOM   4220  CA  LEU A 289     -16.489  -0.504  30.427  1.00117.55      A    C  
ATOM   4221  C   LEU A 289     -15.104  -1.027  30.142  1.00117.55      A    C  
ATOM   4222  O   LEU A 289     -14.136  -0.268  30.138  1.00117.55      A    O  
ATOM   4223  CB  LEU A 289     -16.834  -0.832  31.902  1.00117.55      A    C  
ATOM   4224  CG  LEU A 289     -15.981  -0.192  33.033  1.00117.55      A    C  
ATOM   4225  CD1 LEU A 289     -16.535  -0.617  34.404  1.00117.55      A    C  
ATOM   4226  CD2 LEU A 289     -14.476  -0.501  32.950  1.00117.55      A    C  
ATOM   4227  HN  LEU A 289     -18.151  -1.686  29.871  1.00101.58      A    H  
ATOM   4228  HA  LEU A 289     -16.513   0.565  30.267  1.00101.58      A    H  
ATOM   4229  HB1 LEU A 289     -16.764  -1.906  32.012  1.00101.58      A    H  
ATOM   4230  HB2 LEU A 289     -17.872  -0.560  32.055  1.00101.58      A    H  
ATOM   4231  HG  LEU A 289     -16.101   0.898  32.957  1.00101.58      A    H  
ATOM   4232 HD11 LEU A 289     -17.609  -0.594  34.393  1.00101.58      A    H  
ATOM   4233 HD12 LEU A 289     -16.155   0.034  35.182  1.00101.58      A    H  
ATOM   4234 HD13 LEU A 289     -16.213  -1.627  34.614  1.00101.58      A    H  
ATOM   4235 HD21 LEU A 289     -14.332  -1.571  32.902  1.00101.58      A    H  
ATOM   4236 HD22 LEU A 289     -13.970  -0.114  33.825  1.00101.58      A    H  
ATOM   4237 HD23 LEU A 289     -14.052  -0.048  32.060  1.00101.58      A    H  
ATOM   4238  N   SER A 290     -14.980  -2.337  29.859  1.00 96.15      A    N  
ATOM   4239  CA  SER A 290     -13.706  -2.992  29.700  1.00 96.15      A    C  
ATOM   4240  C   SER A 290     -12.901  -2.344  28.624  1.00 96.15      A    C  
ATOM   4241  O   SER A 290     -13.419  -1.611  27.779  1.00 96.15      A    O  
ATOM   4242  CB  SER A 290     -13.843  -4.481  29.331  1.00 96.15      A    C  
ATOM   4243  OG  SER A 290     -12.560  -5.072  29.177  1.00 96.15      A    O  
ATOM   4244  HN  SER A 290     -15.795  -2.871  29.756  1.00101.58      A    H  
ATOM   4245  HA  SER A 290     -13.168  -2.906  30.634  1.00101.58      A    H  
ATOM   4246  HB1 SER A 290     -14.379  -4.569  28.398  1.00101.58      A    H  
ATOM   4247  HB2 SER A 290     -14.384  -5.008  30.107  1.00101.58      A    H  
ATOM   4248  HG  SER A 290     -12.596  -5.740  28.489  1.00101.58      A    H  
ATOM   4249  N   LYS A 291     -11.573  -2.600  28.690  1.00204.17      A    N  
ATOM   4250  CA  LYS A 291     -10.594  -2.077  27.785  1.00204.17      A    C  
ATOM   4251  C   LYS A 291     -10.116  -0.808  28.393  1.00204.17      A    C  
ATOM   4252  O   LYS A 291     -10.008  -0.679  29.611  1.00204.17      A    O  
ATOM   4253  CB  LYS A 291     -11.090  -1.794  26.346  1.00204.17      A    C  
ATOM   4254  CG  LYS A 291      -9.944  -1.587  25.341  1.00204.17      A    C  
ATOM   4255  CD  LYS A 291     -10.397  -1.311  23.906  1.00204.17      A    C  
ATOM   4256  CE  LYS A 291      -9.268  -0.811  23.003  1.00204.17      A    C  
ATOM   4257  NZ  LYS A 291      -9.818  -0.330  21.717  1.00204.17      A    N1+
ATOM   4258  HN  LYS A 291     -11.259  -3.186  29.410  1.00101.58      A    H  
ATOM   4259  HA  LYS A 291      -9.772  -2.778  27.758  1.00101.58      A    H  
ATOM   4260  HB1 LYS A 291     -11.690  -0.899  26.381  1.00101.58      A    H  
ATOM   4261  HB2 LYS A 291     -11.709  -2.620  26.014  1.00101.58      A    H  
ATOM   4262  HG1 LYS A 291      -9.326  -2.484  25.335  1.00101.58      A    H  
ATOM   4263  HG2 LYS A 291      -9.325  -0.770  25.676  1.00101.58      A    H  
ATOM   4264  HD1 LYS A 291     -11.127  -0.545  23.954  1.00101.58      A    H  
ATOM   4265  HD2 LYS A 291     -10.826  -2.217  23.480  1.00101.58      A    H  
ATOM   4266  HE1 LYS A 291      -8.570  -1.617  22.810  1.00101.58      A    H  
ATOM   4267  HE2 LYS A 291      -8.745   0.009  23.482  1.00101.58      A    H  
ATOM   4268  HZ1 LYS A 291     -10.478   0.457  21.882  1.00101.58      A    H  
ATOM   4269  HZ2 LYS A 291     -10.327  -1.099  21.236  1.00101.58      A    H  
ATOM   4270  HZ3 LYS A 291      -9.048   0.001  21.100  1.00101.58      A    H  
ATOM   4271  N   TYR A 292      -9.793   0.161  27.534  1.00230.99      A    N  
ATOM   4272  CA  TYR A 292      -9.358   1.446  27.958  1.00230.99      A    C  
ATOM   4273  C   TYR A 292     -10.176   2.388  27.146  1.00230.99      A    C  
ATOM   4274  O   TYR A 292     -11.219   2.004  26.619  1.00230.99      A    O  
ATOM   4275  CB  TYR A 292      -7.859   1.692  27.734  1.00230.99      A    C  
ATOM   4276  CG  TYR A 292      -7.172   0.762  28.678  1.00230.99      A    C  
ATOM   4277  CD1 TYR A 292      -7.051   1.087  30.010  1.00230.99      A    C  
ATOM   4278  CD2 TYR A 292      -6.655  -0.437  28.240  1.00230.99      A    C  
ATOM   4279  CE1 TYR A 292      -6.425   0.236  30.891  1.00230.99      A    C  
ATOM   4280  CE2 TYR A 292      -6.027  -1.292  29.116  1.00230.99      A    C  
ATOM   4281  CZ  TYR A 292      -5.910  -0.956  30.443  1.00230.99      A    C  
ATOM   4282  OH  TYR A 292      -5.267  -1.833  31.343  1.00230.99      A    O  
ATOM   4283  HN  TYR A 292      -9.899   0.005  26.587  1.00101.58      A    H  
ATOM   4284  HA  TYR A 292      -9.609   1.562  29.005  1.00101.58      A    H  
ATOM   4285  HB1 TYR A 292      -7.587   2.707  27.977  1.00101.58      A    H  
ATOM   4286  HB2 TYR A 292      -7.589   1.465  26.712  1.00101.58      A    H  
ATOM   4287  HD1 TYR A 292      -7.456   2.028  30.364  1.00101.58      A    H  
ATOM   4288  HD2 TYR A 292      -6.746  -0.709  27.195  1.00101.58      A    H  
ATOM   4289  HE1 TYR A 292      -6.336   0.502  31.938  1.00101.58      A    H  
ATOM   4290  HE2 TYR A 292      -5.621  -2.232  28.762  1.00101.58      A    H  
ATOM   4291  HH  TYR A 292      -5.787  -1.905  32.147  1.00101.58      A    H  
ATOM   4292  N   VAL A 293      -9.748   3.653  27.039  1.00 77.45      A    N  
ATOM   4293  CA  VAL A 293     -10.559   4.624  26.371  1.00 77.45      A    C  
ATOM   4294  C   VAL A 293     -10.763   4.271  24.928  1.00 77.45      A    C  
ATOM   4295  O   VAL A 293      -9.863   3.770  24.255  1.00 77.45      A    O  
ATOM   4296  CB  VAL A 293      -9.974   6.003  26.427  1.00 77.45      A    C  
ATOM   4297  CG1 VAL A 293     -10.890   6.962  25.650  1.00 77.45      A    C  
ATOM   4298  CG2 VAL A 293      -9.772   6.381  27.904  1.00 77.45      A    C  
ATOM   4299  HN  VAL A 293      -8.885   3.915  27.416  1.00101.58      A    H  
ATOM   4300  HA  VAL A 293     -11.521   4.638  26.860  1.00101.58      A    H  
ATOM   4301  HB  VAL A 293      -8.999   5.969  25.935  1.00101.58      A    H  
ATOM   4302 HG11 VAL A 293     -10.432   7.942  25.591  1.00101.58      A    H  
ATOM   4303 HG12 VAL A 293     -11.841   7.049  26.156  1.00101.58      A    H  
ATOM   4304 HG13 VAL A 293     -11.055   6.582  24.650  1.00101.58      A    H  
ATOM   4305 HG21 VAL A 293      -9.200   5.611  28.405  1.00101.58      A    H  
ATOM   4306 HG22 VAL A 293     -10.731   6.482  28.390  1.00101.58      A    H  
ATOM   4307 HG23 VAL A 293      -9.242   7.323  27.974  1.00101.58      A    H  
ATOM   4308  N   GLY A 294     -12.003   4.512  24.438  1.00 43.79      A    N  
ATOM   4309  CA  GLY A 294     -12.359   4.378  23.052  1.00 43.79      A    C  
ATOM   4310  C   GLY A 294     -13.281   3.221  22.803  1.00 43.79      A    C  
ATOM   4311  O   GLY A 294     -14.332   3.388  22.185  1.00 43.79      A    O  
ATOM   4312  HN  GLY A 294     -12.697   4.795  25.070  1.00101.58      A    H  
ATOM   4313  HA1 GLY A 294     -11.458   4.237  22.473  1.00101.58      A    H  
ATOM   4314  HA2 GLY A 294     -12.844   5.286  22.727  1.00101.58      A    H  
ATOM   4315  N   SER A 295     -12.946   2.017  23.298  1.00 72.33      A    N  
ATOM   4316  CA  SER A 295     -13.750   0.879  22.951  1.00 72.33      A    C  
ATOM   4317  C   SER A 295     -15.118   1.014  23.523  1.00 72.33      A    C  
ATOM   4318  O   SER A 295     -16.108   0.721  22.856  1.00 72.33      A    O  
ATOM   4319  CB  SER A 295     -13.180  -0.447  23.476  1.00 72.33      A    C  
ATOM   4320  OG  SER A 295     -14.020  -1.523  23.089  1.00 72.33      A    O  
ATOM   4321  HN  SER A 295     -12.167   1.918  23.885  1.00101.58      A    H  
ATOM   4322  HA  SER A 295     -13.827   0.836  21.872  1.00101.58      A    H  
ATOM   4323  HB1 SER A 295     -13.143  -0.411  24.552  1.00101.58      A    H  
ATOM   4324  HB2 SER A 295     -12.224  -0.595  23.045  1.00101.58      A    H  
ATOM   4325  HG  SER A 295     -14.927  -1.214  23.024  1.00101.58      A    H  
ATOM   4326  N   SER A 296     -15.204   1.472  24.779  1.00 92.50      A    N  
ATOM   4327  CA  SER A 296     -16.467   1.520  25.442  1.00 92.50      A    C  
ATOM   4328  C   SER A 296     -17.381   2.424  24.676  1.00 92.50      A    C  
ATOM   4329  O   SER A 296     -18.477   2.036  24.276  1.00 92.50      A    O  
ATOM   4330  CB  SER A 296     -16.321   2.063  26.869  1.00 92.50      A    C  
ATOM   4331  OG  SER A 296     -17.461   1.709  27.635  1.00 92.50      A    O  
ATOM   4332  HN  SER A 296     -14.397   1.775  25.244  1.00101.58      A    H  
ATOM   4333  HA  SER A 296     -16.850   0.530  25.466  1.00101.58      A    H  
ATOM   4334  HB1 SER A 296     -16.200   3.118  26.811  1.00101.58      A    H  
ATOM   4335  HB2 SER A 296     -15.441   1.624  27.327  1.00101.58      A    H  
ATOM   4336  HG  SER A 296     -17.180   1.339  28.475  1.00101.58      A    H  
ATOM   4337  N   GLU A 297     -16.925   3.655  24.397  1.00 82.27      A    N  
ATOM   4338  CA  GLU A 297     -17.789   4.608  23.768  1.00 82.27      A    C  
ATOM   4339  C   GLU A 297     -18.158   4.141  22.399  1.00 82.27      A    C  
ATOM   4340  O   GLU A 297     -19.315   4.239  21.991  1.00 82.27      A    O  
ATOM   4341  CB  GLU A 297     -17.136   5.998  23.680  1.00 82.27      A    C  
ATOM   4342  CG  GLU A 297     -18.110   7.111  23.304  1.00 82.27      A    C  
ATOM   4343  CD  GLU A 297     -18.240   7.098  21.794  1.00 82.27      A    C  
ATOM   4344  OE1 GLU A 297     -17.362   6.472  21.143  1.00 82.27      A    O  
ATOM   4345  OE2 GLU A 297     -19.206   7.716  21.273  1.00 82.27      A    O1-
ATOM   4346  HN  GLU A 297     -16.004   3.901  24.623  1.00101.58      A    H  
ATOM   4347  HA  GLU A 297     -18.684   4.669  24.362  1.00101.58      A    H  
ATOM   4348  HB1 GLU A 297     -16.357   5.964  22.931  1.00101.58      A    H  
ATOM   4349  HB2 GLU A 297     -16.685   6.229  24.641  1.00101.58      A    H  
ATOM   4350  HG1 GLU A 297     -17.718   8.076  23.605  1.00101.58      A    H  
ATOM   4351  HG2 GLU A 297     -19.045   6.943  23.759  1.00101.58      A    H  
ATOM   4352  N   GLU A 298     -17.182   3.589  21.661  1.00 73.98      A    N  
ATOM   4353  CA  GLU A 298     -17.416   3.172  20.310  1.00 73.98      A    C  
ATOM   4354  C   GLU A 298     -18.454   2.096  20.275  1.00 73.98      A    C  
ATOM   4355  O   GLU A 298     -19.362   2.125  19.446  1.00 73.98      A    O  
ATOM   4356  CB  GLU A 298     -16.148   2.596  19.662  1.00 73.98      A    C  
ATOM   4357  CG  GLU A 298     -16.339   2.138  18.216  1.00 73.98      A    C  
ATOM   4358  CD  GLU A 298     -15.000   1.603  17.729  1.00 73.98      A    C  
ATOM   4359  OE1 GLU A 298     -14.034   1.607  18.538  1.00 73.98      A    O  
ATOM   4360  OE2 GLU A 298     -14.926   1.179  16.544  1.00 73.98      A    O1-
ATOM   4361  HN  GLU A 298     -16.292   3.469  22.054  1.00101.58      A    H  
ATOM   4362  HA  GLU A 298     -17.733   4.027  19.745  1.00101.58      A    H  
ATOM   4363  HB1 GLU A 298     -15.822   1.745  20.248  1.00101.58      A    H  
ATOM   4364  HB2 GLU A 298     -15.361   3.346  19.688  1.00101.58      A    H  
ATOM   4365  HG1 GLU A 298     -16.635   2.973  17.595  1.00101.58      A    H  
ATOM   4366  HG2 GLU A 298     -17.087   1.353  18.168  1.00101.58      A    H  
ATOM   4367  N   ASN A 299     -18.357   1.121  21.190  1.00 33.74      A    N  
ATOM   4368  CA  ASN A 299     -19.251   0.006  21.141  1.00 33.74      A    C  
ATOM   4369  C   ASN A 299     -20.660   0.463  21.339  1.00 33.74      A    C  
ATOM   4370  O   ASN A 299     -21.547   0.085  20.576  1.00 33.74      A    O  
ATOM   4371  CB  ASN A 299     -18.944  -1.043  22.226  1.00 33.74      A    C  
ATOM   4372  CG  ASN A 299     -19.735  -2.306  21.913  1.00 33.74      A    C  
ATOM   4373  ND2 ASN A 299     -19.311  -3.449  22.514  1.00 33.74      A    N  
ATOM   4374  OD1 ASN A 299     -20.706  -2.276  21.159  1.00 33.74      A    O  
ATOM   4375  HN  ASN A 299     -17.675   1.172  21.891  1.00101.58      A    H  
ATOM   4376  HA  ASN A 299     -19.163  -0.454  20.168  1.00101.58      A    H  
ATOM   4377  HB1 ASN A 299     -19.253  -0.674  23.181  1.00101.58      A    H  
ATOM   4378  HB2 ASN A 299     -17.887  -1.272  22.238  1.00101.58      A    H  
ATOM   4379 HD21 ASN A 299     -18.532  -3.399  23.106  1.00101.58      A    H  
ATOM   4380 HD22 ASN A 299     -19.801  -4.278  22.331  1.00101.58      A    H  
ATOM   4381  N   ILE A 300     -20.917   1.303  22.360  1.00110.13      A    N  
ATOM   4382  CA  ILE A 300     -22.288   1.661  22.574  1.00110.13      A    C  
ATOM   4383  C   ILE A 300     -22.821   2.494  21.464  1.00110.13      A    C  
ATOM   4384  O   ILE A 300     -23.995   2.385  21.122  1.00110.13      A    O  
ATOM   4385  CB  ILE A 300     -22.650   2.344  23.856  1.00110.13      A    C  
ATOM   4386  CG1 ILE A 300     -24.194   2.354  23.908  1.00110.13      A    C  
ATOM   4387  CG2 ILE A 300     -22.004   3.738  23.902  1.00110.13      A    C  
ATOM   4388  CD1 ILE A 300     -24.830   2.650  25.262  1.00110.13      A    C  
ATOM   4389  HN  ILE A 300     -20.200   1.653  22.930  1.00101.58      A    H  
ATOM   4390  HA  ILE A 300     -22.819   0.717  22.534  1.00101.58      A    H  
ATOM   4391  HB  ILE A 300     -22.305   1.770  24.648  1.00101.58      A    H  
ATOM   4392 HG11 ILE A 300     -24.552   1.389  23.578  1.00101.58      A    H  
ATOM   4393 HG12 ILE A 300     -24.519   3.099  23.213  1.00101.58      A    H  
ATOM   4394 HG21 ILE A 300     -22.111   4.178  24.882  1.00101.58      A    H  
ATOM   4395 HG22 ILE A 300     -22.482   4.381  23.178  1.00101.58      A    H  
ATOM   4396 HG23 ILE A 300     -20.955   3.667  23.650  1.00101.58      A    H  
ATOM   4397 HD11 ILE A 300     -25.601   1.922  25.498  1.00101.58      A    H  
ATOM   4398 HD12 ILE A 300     -25.237   3.632  25.250  1.00101.58      A    H  
ATOM   4399 HD13 ILE A 300     -24.072   2.604  25.993  1.00101.58      A    H  
ATOM   4400  N   ARG A 301     -21.988   3.372  20.888  1.00103.71      A    N  
ATOM   4401  CA  ARG A 301     -22.478   4.266  19.882  1.00103.71      A    C  
ATOM   4402  C   ARG A 301     -22.970   3.503  18.693  1.00103.71      A    C  
ATOM   4403  O   ARG A 301     -23.922   3.926  18.045  1.00103.71      A    O  
ATOM   4404  CB  ARG A 301     -21.431   5.270  19.369  1.00103.71      A    C  
ATOM   4405  CG  ARG A 301     -20.225   4.620  18.694  1.00103.71      A    C  
ATOM   4406  CD  ARG A 301     -19.363   5.617  17.918  1.00103.71      A    C  
ATOM   4407  NE  ARG A 301     -18.790   6.576  18.903  1.00103.71      A    N  
ATOM   4408  CZ  ARG A 301     -18.066   7.650  18.472  1.00103.71      A    C  
ATOM   4409  NH1 ARG A 301     -17.891   7.863  17.136  1.00103.71      A    N1+
ATOM   4410  NH2 ARG A 301     -17.515   8.512  19.376  1.00103.71      A    N  
ATOM   4411  HN  ARG A 301     -21.045   3.402  21.155  1.00101.58      A    H  
ATOM   4412  HA  ARG A 301     -23.316   4.806  20.312  1.00101.58      A    H  
ATOM   4413  HB1 ARG A 301     -21.078   5.873  20.203  1.00101.58      A    H  
ATOM   4414  HB2 ARG A 301     -21.910   5.929  18.652  1.00101.58      A    H  
ATOM   4415  HG1 ARG A 301     -20.594   3.864  18.013  1.00101.58      A    H  
ATOM   4416  HG2 ARG A 301     -19.640   4.136  19.450  1.00101.58      A    H  
ATOM   4417  HD1 ARG A 301     -19.961   6.160  17.199  1.00101.58      A    H  
ATOM   4418  HD2 ARG A 301     -18.554   5.097  17.408  1.00101.58      A    H  
ATOM   4419  HE  ARG A 301     -18.938   6.428  19.860  1.00101.58      A    H  
ATOM   4420 HH11 ARG A 301     -17.361   8.650  16.820  1.00101.58      A    H  
ATOM   4421 HH12 ARG A 301     -18.293   7.232  16.472  1.00101.58      A    H  
ATOM   4422 HH21 ARG A 301     -16.985   9.298  19.057  1.00101.58      A    H  
ATOM   4423 HH22 ARG A 301     -17.641   8.361  20.353  1.00101.58      A    H  
ATOM   4424  N   ASN A 302     -22.357   2.349  18.378  1.00 58.45      A    N  
ATOM   4425  CA  ASN A 302     -22.648   1.668  17.145  1.00 58.45      A    C  
ATOM   4426  C   ASN A 302     -24.112   1.363  16.969  1.00 58.45      A    C  
ATOM   4427  O   ASN A 302     -24.682   1.720  15.939  1.00 58.45      A    O  
ATOM   4428  CB  ASN A 302     -21.888   0.337  17.033  1.00 58.45      A    C  
ATOM   4429  CG  ASN A 302     -20.399   0.656  17.007  1.00 58.45      A    C  
ATOM   4430  ND2 ASN A 302     -20.063   1.968  16.877  1.00 58.45      A    N  
ATOM   4431  OD1 ASN A 302     -19.558  -0.234  17.113  1.00 58.45      A    O  
ATOM   4432  HN  ASN A 302     -21.702   1.966  18.998  1.00101.58      A    H  
ATOM   4433  HA  ASN A 302     -22.343   2.311  16.334  1.00101.58      A    H  
ATOM   4434  HB1 ASN A 302     -22.156  -0.180  16.121  1.00101.58      A    H  
ATOM   4435  HB2 ASN A 302     -22.107  -0.284  17.891  1.00101.58      A    H  
ATOM   4436 HD21 ASN A 302     -20.777   2.624  16.804  1.00101.58      A    H  
ATOM   4437 HD22 ASN A 302     -19.111   2.201  16.862  1.00101.58      A    H  
ATOM   4438  N   LEU A 303     -24.782   0.713  17.943  1.00157.10      A    N  
ATOM   4439  CA  LEU A 303     -26.163   0.366  17.714  1.00157.10      A    C  
ATOM   4440  C   LEU A 303     -26.996   1.606  17.611  1.00157.10      A    C  
ATOM   4441  O   LEU A 303     -27.890   1.694  16.770  1.00157.10      A    O  
ATOM   4442  CB  LEU A 303     -26.764  -0.613  18.754  1.00157.10      A    C  
ATOM   4443  CG  LEU A 303     -26.724  -0.197  20.239  1.00157.10      A    C  
ATOM   4444  CD1 LEU A 303     -25.281  -0.004  20.727  1.00157.10      A    C  
ATOM   4445  CD2 LEU A 303     -27.660   0.981  20.546  1.00157.10      A    C  
ATOM   4446  HN  LEU A 303     -24.335   0.469  18.776  1.00101.58      A    H  
ATOM   4447  HA  LEU A 303     -26.189  -0.109  16.735  1.00101.58      A    H  
ATOM   4448  HB1 LEU A 303     -26.248  -1.567  18.650  1.00101.58      A    H  
ATOM   4449  HB2 LEU A 303     -27.803  -0.777  18.480  1.00101.58      A    H  
ATOM   4450  HG  LEU A 303     -27.115  -1.057  20.815  1.00101.58      A    H  
ATOM   4451 HD11 LEU A 303     -24.631  -0.740  20.276  1.00101.58      A    H  
ATOM   4452 HD12 LEU A 303     -25.238  -0.115  21.800  1.00101.58      A    H  
ATOM   4453 HD13 LEU A 303     -24.940   0.984  20.462  1.00101.58      A    H  
ATOM   4454 HD21 LEU A 303     -28.668   0.756  20.229  1.00101.58      A    H  
ATOM   4455 HD22 LEU A 303     -27.322   1.846  20.011  1.00101.58      A    H  
ATOM   4456 HD23 LEU A 303     -27.650   1.198  21.605  1.00101.58      A    H  
ATOM   4457  N   PHE A 304     -26.707   2.614  18.451  1.00 44.24      A    N  
ATOM   4458  CA  PHE A 304     -27.457   3.836  18.437  1.00 44.24      A    C  
ATOM   4459  C   PHE A 304     -27.260   4.486  17.109  1.00 44.24      A    C  
ATOM   4460  O   PHE A 304     -28.181   5.083  16.554  1.00 44.24      A    O  
ATOM   4461  CB  PHE A 304     -27.002   4.840  19.512  1.00 44.24      A    C  
ATOM   4462  CG  PHE A 304     -27.469   4.364  20.846  1.00 44.24      A    C  
ATOM   4463  CD1 PHE A 304     -28.721   4.707  21.303  1.00 44.24      A    C  
ATOM   4464  CD2 PHE A 304     -26.664   3.581  21.642  1.00 44.24      A    C  
ATOM   4465  CE1 PHE A 304     -29.166   4.281  22.532  1.00 44.24      A    C  
ATOM   4466  CE2 PHE A 304     -27.104   3.151  22.873  1.00 44.24      A    C  
ATOM   4467  CZ  PHE A 304     -28.357   3.498  23.319  1.00 44.24      A    C  
ATOM   4468  HN  PHE A 304     -25.947   2.524  19.065  1.00101.58      A    H  
ATOM   4469  HA  PHE A 304     -28.502   3.602  18.575  1.00101.58      A    H  
ATOM   4470  HB1 PHE A 304     -27.429   5.805  19.308  1.00101.58      A    H  
ATOM   4471  HB2 PHE A 304     -25.930   4.885  19.508  1.00101.58      A    H  
ATOM   4472  HD1 PHE A 304     -29.365   5.320  20.682  1.00101.58      A    H  
ATOM   4473  HD2 PHE A 304     -25.683   3.306  21.283  1.00101.58      A    H  
ATOM   4474  HE1 PHE A 304     -30.158   4.561  22.880  1.00101.58      A    H  
ATOM   4475  HE2 PHE A 304     -26.508   2.522  23.473  1.00101.58      A    H  
ATOM   4476  HZ  PHE A 304     -28.706   3.159  24.293  1.00101.58      A    H  
ATOM   4477  N   LYS A 305     -26.032   4.386  16.574  1.00 60.41      A    N  
ATOM   4478  CA  LYS A 305     -25.660   4.999  15.335  1.00 60.41      A    C  
ATOM   4479  C   LYS A 305     -26.533   4.453  14.255  1.00 60.41      A    C  
ATOM   4480  O   LYS A 305     -27.025   5.199  13.411  1.00 60.41      A    O  
ATOM   4481  CB  LYS A 305     -24.201   4.688  14.962  1.00 60.41      A    C  
ATOM   4482  CG  LYS A 305     -23.733   5.318  13.650  1.00 60.41      A    C  
ATOM   4483  CD  LYS A 305     -22.216   5.244  13.461  1.00 60.41      A    C  
ATOM   4484  CE  LYS A 305     -21.722   5.860  12.151  1.00 60.41      A    C  
ATOM   4485  NZ  LYS A 305     -20.249   5.743  12.063  1.00 60.41      A    N1+
ATOM   4486  HN  LYS A 305     -25.356   3.867  17.057  1.00101.58      A    H  
ATOM   4487  HA  LYS A 305     -25.781   6.043  15.443  1.00101.58      A    H  
ATOM   4488  HB1 LYS A 305     -24.091   3.612  14.887  1.00101.58      A    H  
ATOM   4489  HB2 LYS A 305     -23.558   5.036  15.764  1.00101.58      A    H  
ATOM   4490  HG1 LYS A 305     -24.035   6.361  13.638  1.00101.58      A    H  
ATOM   4491  HG2 LYS A 305     -24.217   4.814  12.817  1.00101.58      A    H  
ATOM   4492  HD1 LYS A 305     -21.913   4.200  13.493  1.00101.58      A    H  
ATOM   4493  HD2 LYS A 305     -21.728   5.763  14.282  1.00101.58      A    H  
ATOM   4494  HE1 LYS A 305     -21.998   6.907  12.114  1.00101.58      A    H  
ATOM   4495  HE2 LYS A 305     -22.172   5.340  11.313  1.00101.58      A    H  
ATOM   4496  HZ1 LYS A 305     -19.803   6.237  12.862  1.00101.58      A    H  
ATOM   4497  HZ2 LYS A 305     -19.909   6.165  11.176  1.00101.58      A    H  
ATOM   4498  HZ3 LYS A 305     -19.968   4.742  12.087  1.00101.58      A    H  
ATOM   4499  N   ASP A 306     -26.763   3.129  14.259  1.00 20.51      A    N  
ATOM   4500  CA  ASP A 306     -27.569   2.550  13.227  1.00 20.51      A    C  
ATOM   4501  C   ASP A 306     -28.943   3.131  13.330  1.00 20.51      A    C  
ATOM   4502  O   ASP A 306     -29.533   3.540  12.331  1.00 20.51      A    O  
ATOM   4503  CB  ASP A 306     -27.701   1.025  13.367  1.00 20.51      A    C  
ATOM   4504  CG  ASP A 306     -26.337   0.406  13.096  1.00 20.51      A    C  
ATOM   4505  OD1 ASP A 306     -25.421   1.157  12.666  1.00 20.51      A    O  
ATOM   4506  OD2 ASP A 306     -26.193  -0.827  13.313  1.00 20.51      A    O1-
ATOM   4507  HN  ASP A 306     -26.382   2.564  14.963  1.00101.58      A    H  
ATOM   4508  HA  ASP A 306     -27.136   2.799  12.268  1.00101.58      A    H  
ATOM   4509  HB1 ASP A 306     -28.412   0.640  12.650  1.00101.58      A    H  
ATOM   4510  HB2 ASP A 306     -28.014   0.775  14.372  1.00101.58      A    H  
ATOM   4511  N   ALA A 307     -29.478   3.203  14.562  1.00 23.65      A    N  
ATOM   4512  CA  ALA A 307     -30.810   3.693  14.762  1.00 23.65      A    C  
ATOM   4513  C   ALA A 307     -30.884   5.124  14.335  1.00 23.65      A    C  
ATOM   4514  O   ALA A 307     -31.828   5.530  13.658  1.00 23.65      A    O  
ATOM   4515  CB  ALA A 307     -31.247   3.632  16.236  1.00 23.65      A    C  
ATOM   4516  HN  ALA A 307     -28.949   2.916  15.335  1.00101.58      A    H  
ATOM   4517  HA  ALA A 307     -31.488   3.104  14.157  1.00101.58      A    H  
ATOM   4518  HB1 ALA A 307     -31.953   2.832  16.401  1.00101.58      A    H  
ATOM   4519  HB2 ALA A 307     -31.670   4.569  16.498  1.00101.58      A    H  
ATOM   4520  HB3 ALA A 307     -30.376   3.462  16.848  1.00101.58      A    H  
ATOM   4521  N   GLU A 308     -29.870   5.925  14.705  1.00 57.30      A    N  
ATOM   4522  CA  GLU A 308     -29.893   7.326  14.403  1.00 57.30      A    C  
ATOM   4523  C   GLU A 308     -29.845   7.506  12.923  1.00 57.30      A    C  
ATOM   4524  O   GLU A 308     -30.502   8.391  12.379  1.00 57.30      A    O  
ATOM   4525  CB  GLU A 308     -28.716   8.100  15.032  1.00 57.30      A    C  
ATOM   4526  CG  GLU A 308     -27.335   7.695  14.512  1.00 57.30      A    C  
ATOM   4527  CD  GLU A 308     -27.048   8.500  13.252  1.00 57.30      A    C  
ATOM   4528  OE1 GLU A 308     -27.863   9.405  12.928  1.00 57.30      A    O  
ATOM   4529  OE2 GLU A 308     -26.006   8.225  12.600  1.00 57.30      A    O1-
ATOM   4530  HN  GLU A 308     -29.105   5.546  15.186  1.00101.58      A    H  
ATOM   4531  HA  GLU A 308     -30.833   7.725  14.770  1.00101.58      A    H  
ATOM   4532  HB1 GLU A 308     -28.740   7.944  16.108  1.00101.58      A    H  
ATOM   4533  HB2 GLU A 308     -28.843   9.158  14.831  1.00101.58      A    H  
ATOM   4534  HG1 GLU A 308     -27.350   6.650  14.258  1.00101.58      A    H  
ATOM   4535  HG2 GLU A 308     -26.577   7.929  15.250  1.00101.58      A    H  
ATOM   4536  N   ALA A 309     -29.068   6.656  12.229  1.00 19.81      A    N  
ATOM   4537  CA  ALA A 309     -28.922   6.796  10.811  1.00 19.81      A    C  
ATOM   4538  C   ALA A 309     -30.255   6.620  10.164  1.00 19.81      A    C  
ATOM   4539  O   ALA A 309     -30.615   7.373   9.261  1.00 19.81      A    O  
ATOM   4540  CB  ALA A 309     -27.970   5.752  10.206  1.00 19.81      A    C  
ATOM   4541  HN  ALA A 309     -28.598   5.935  12.697  1.00101.58      A    H  
ATOM   4542  HA  ALA A 309     -28.542   7.787  10.605  1.00101.58      A    H  
ATOM   4543  HB1 ALA A 309     -27.898   5.894   9.134  1.00101.58      A    H  
ATOM   4544  HB2 ALA A 309     -28.354   4.763  10.407  1.00101.58      A    H  
ATOM   4545  HB3 ALA A 309     -26.986   5.848  10.650  1.00101.58      A    H  
ATOM   4546  N   GLU A 310     -31.039   5.626  10.616  1.00 63.21      A    N  
ATOM   4547  CA  GLU A 310     -32.301   5.408   9.978  1.00 63.21      A    C  
ATOM   4548  C   GLU A 310     -33.146   6.620  10.192  1.00 63.21      A    C  
ATOM   4549  O   GLU A 310     -33.837   7.076   9.282  1.00 63.21      A    O  
ATOM   4550  CB  GLU A 310     -33.063   4.186  10.518  1.00 63.21      A    C  
ATOM   4551  CG  GLU A 310     -34.266   3.811   9.650  1.00 63.21      A    C  
ATOM   4552  CD  GLU A 310     -34.836   2.492  10.152  1.00 63.21      A    C  
ATOM   4553  OE1 GLU A 310     -34.697   2.212  11.371  1.00 63.21      A    O  
ATOM   4554  OE2 GLU A 310     -35.423   1.749   9.321  1.00 63.21      A    O1-
ATOM   4555  HN  GLU A 310     -30.753   5.063  11.366  1.00101.58      A    H  
ATOM   4556  HA  GLU A 310     -32.118   5.290   8.920  1.00101.58      A    H  
ATOM   4557  HB1 GLU A 310     -33.409   4.403  11.521  1.00101.58      A    H  
ATOM   4558  HB2 GLU A 310     -32.386   3.339  10.560  1.00101.58      A    H  
ATOM   4559  HG1 GLU A 310     -33.956   3.678   8.622  1.00101.58      A    H  
ATOM   4560  HG2 GLU A 310     -35.002   4.571   9.705  1.00101.58      A    H  
ATOM   4561  N   TYR A 311     -33.097   7.188  11.409  1.00 43.53      A    N  
ATOM   4562  CA  TYR A 311     -33.914   8.330  11.687  1.00 43.53      A    C  
ATOM   4563  C   TYR A 311     -33.453   9.461  10.827  1.00 43.53      A    C  
ATOM   4564  O   TYR A 311     -34.260  10.224  10.298  1.00 43.53      A    O  
ATOM   4565  CB  TYR A 311     -33.853   8.803  13.144  1.00 43.53      A    C  
ATOM   4566  CG  TYR A 311     -34.964   9.786  13.278  1.00 43.53      A    C  
ATOM   4567  CD1 TYR A 311     -36.222   9.362  13.642  1.00 43.53      A    C  
ATOM   4568  CD2 TYR A 311     -34.760  11.120  13.018  1.00 43.53      A    C  
ATOM   4569  CE1 TYR A 311     -37.258  10.258  13.759  1.00 43.53      A    C  
ATOM   4570  CE2 TYR A 311     -35.792  12.022  13.134  1.00 43.53      A    C  
ATOM   4571  CZ  TYR A 311     -37.041  11.592  13.515  1.00 43.53      A    C  
ATOM   4572  OH  TYR A 311     -38.100  12.516  13.636  1.00 43.53      A    O  
ATOM   4573  HN  TYR A 311     -32.507   6.823  12.101  1.00101.58      A    H  
ATOM   4574  HA  TYR A 311     -34.935   8.085  11.430  1.00101.58      A    H  
ATOM   4575  HB1 TYR A 311     -32.914   9.291  13.347  1.00101.58      A    H  
ATOM   4576  HB2 TYR A 311     -33.998   7.970  13.822  1.00101.58      A    H  
ATOM   4577  HD1 TYR A 311     -36.389   8.315  13.839  1.00101.58      A    H  
ATOM   4578  HD2 TYR A 311     -33.777  11.460  12.714  1.00101.58      A    H  
ATOM   4579  HE1 TYR A 311     -38.246   9.916  14.046  1.00101.58      A    H  
ATOM   4580  HE2 TYR A 311     -35.639  13.070  12.906  1.00101.58      A    H  
ATOM   4581  HH  TYR A 311     -38.580  12.348  14.450  1.00101.58      A    H  
ATOM   4582  N   ARG A 312     -32.123   9.586  10.668  1.00 84.79      A    N  
ATOM   4583  CA  ARG A 312     -31.536  10.647   9.906  1.00 84.79      A    C  
ATOM   4584  C   ARG A 312     -32.039  10.550   8.505  1.00 84.79      A    C  
ATOM   4585  O   ARG A 312     -32.361  11.563   7.887  1.00 84.79      A    O  
ATOM   4586  CB  ARG A 312     -30.004  10.535   9.858  1.00 84.79      A    C  
ATOM   4587  CG  ARG A 312     -29.314  11.639   9.057  1.00 84.79      A    C  
ATOM   4588  CD  ARG A 312     -27.794  11.471   9.003  1.00 84.79      A    C  
ATOM   4589  NE  ARG A 312     -27.240  12.595   8.199  1.00 84.79      A    N  
ATOM   4590  CZ  ARG A 312     -25.888  12.737   8.075  1.00 84.79      A    C  
ATOM   4591  NH1 ARG A 312     -25.051  11.856   8.696  1.00 84.79      A    N1+
ATOM   4592  NH2 ARG A 312     -25.374  13.759   7.330  1.00 84.79      A    N  
ATOM   4593  HN  ARG A 312     -31.534   8.926  11.089  1.00101.58      A    H  
ATOM   4594  HA  ARG A 312     -31.829  11.595  10.335  1.00101.58      A    H  
ATOM   4595  HB1 ARG A 312     -29.758   9.586   9.404  1.00101.58      A    H  
ATOM   4596  HB2 ARG A 312     -29.615  10.540  10.871  1.00101.58      A    H  
ATOM   4597  HG1 ARG A 312     -29.547  12.600   9.509  1.00101.58      A    H  
ATOM   4598  HG2 ARG A 312     -29.704  11.636   8.043  1.00101.58      A    H  
ATOM   4599  HD1 ARG A 312     -27.538  10.534   8.526  1.00101.58      A    H  
ATOM   4600  HD2 ARG A 312     -27.382  11.501  10.006  1.00101.58      A    H  
ATOM   4601  HE  ARG A 312     -27.851  13.226   7.764  1.00101.58      A    H  
ATOM   4602 HH11 ARG A 312     -24.060  11.959   8.606  1.00101.58      A    H  
ATOM   4603 HH12 ARG A 312     -25.428  11.107   9.241  1.00101.58      A    H  
ATOM   4604 HH21 ARG A 312     -25.988  14.404   6.875  1.00101.58      A    H  
ATOM   4605 HH22 ARG A 312     -24.384  13.863   7.239  1.00101.58      A    H  
ATOM   4606  N   ALA A 313     -32.134   9.322   7.967  1.00 26.21      A    N  
ATOM   4607  CA  ALA A 313     -32.561   9.193   6.607  1.00 26.21      A    C  
ATOM   4608  C   ALA A 313     -33.937   9.768   6.489  1.00 26.21      A    C  
ATOM   4609  O   ALA A 313     -34.199  10.558   5.584  1.00 26.21      A    O  
ATOM   4610  CB  ALA A 313     -32.629   7.728   6.142  1.00 26.21      A    C  
ATOM   4611  HN  ALA A 313     -31.914   8.528   8.497  1.00101.58      A    H  
ATOM   4612  HA  ALA A 313     -31.877   9.747   5.972  1.00101.58      A    H  
ATOM   4613  HB1 ALA A 313     -32.978   7.682   5.118  1.00101.58      A    H  
ATOM   4614  HB2 ALA A 313     -33.316   7.186   6.775  1.00101.58      A    H  
ATOM   4615  HB3 ALA A 313     -31.648   7.274   6.210  1.00101.58      A    H  
ATOM   4616  N   LYS A 314     -34.858   9.414   7.409  1.00 68.21      A    N  
ATOM   4617  CA  LYS A 314     -36.164   9.997   7.286  1.00 68.21      A    C  
ATOM   4618  C   LYS A 314     -36.585  10.477   8.631  1.00 68.21      A    C  
ATOM   4619  O   LYS A 314     -36.961   9.688   9.498  1.00 68.21      A    O  
ATOM   4620  CB  LYS A 314     -37.232   9.015   6.779  1.00 68.21      A    C  
ATOM   4621  CG  LYS A 314     -36.894   8.443   5.401  1.00 68.21      A    C  
ATOM   4622  CD  LYS A 314     -37.769   7.255   5.005  1.00 68.21      A    C  
ATOM   4623  CE  LYS A 314     -37.070   6.269   4.070  1.00 68.21      A    C  
ATOM   4624  NZ  LYS A 314     -37.694   4.933   4.202  1.00 68.21      A    N1+
ATOM   4625  HN  LYS A 314     -34.645   8.786   8.130  1.00101.58      A    H  
ATOM   4626  HA  LYS A 314     -36.091  10.841   6.612  1.00101.58      A    H  
ATOM   4627  HB1 LYS A 314     -38.186   9.534   6.714  1.00101.58      A    H  
ATOM   4628  HB2 LYS A 314     -37.328   8.258   7.504  1.00101.58      A    H  
ATOM   4629  HG1 LYS A 314     -35.852   8.152   5.404  1.00101.58      A    H  
ATOM   4630  HG2 LYS A 314     -37.011   9.234   4.659  1.00101.58      A    H  
ATOM   4631  HD1 LYS A 314     -38.652   7.638   4.485  1.00101.58      A    H  
ATOM   4632  HD2 LYS A 314     -38.074   6.750   5.851  1.00101.58      A    H  
ATOM   4633  HE1 LYS A 314     -36.031   6.179   4.350  1.00101.58      A    H  
ATOM   4634  HE2 LYS A 314     -37.126   6.627   3.054  1.00101.58      A    H  
ATOM   4635  HZ1 LYS A 314     -37.477   4.351   3.372  1.00101.58      A    H  
ATOM   4636  HZ2 LYS A 314     -38.725   5.019   4.294  1.00101.58      A    H  
ATOM   4637  HZ3 LYS A 314     -37.316   4.452   5.040  1.00101.58      A    H  
ATOM   4638  N   GLY A 315     -36.578  11.808   8.824  1.00 42.56      A    N  
ATOM   4639  CA  GLY A 315     -36.921  12.325  10.112  1.00 42.56      A    C  
ATOM   4640  C   GLY A 315     -38.400  12.501  10.172  1.00 42.56      A    C  
ATOM   4641  O   GLY A 315     -38.989  13.308   9.453  1.00 42.56      A    O  
ATOM   4642  HN  GLY A 315     -36.341  12.412   8.089  1.00101.58      A    H  
ATOM   4643  HA1 GLY A 315     -36.440  13.279  10.261  1.00101.58      A    H  
ATOM   4644  HA2 GLY A 315     -36.603  11.631  10.878  1.00101.58      A    H  
ATOM   4645  N   GLU A 316     -39.018  11.719  11.071  1.00152.68      A    N  
ATOM   4646  CA  GLU A 316     -40.421  11.695  11.344  1.00152.68      A    C  
ATOM   4647  C   GLU A 316     -40.669  10.294  11.778  1.00152.68      A    C  
ATOM   4648  O   GLU A 316     -40.269   9.903  12.874  1.00152.68      A    O  
ATOM   4649  CB  GLU A 316     -41.366  12.058  10.191  1.00152.68      A    C  
ATOM   4650  CG  GLU A 316     -42.816  12.069  10.689  1.00152.68      A    C  
ATOM   4651  CD  GLU A 316     -43.621  13.024   9.828  1.00152.68      A    C  
ATOM   4652  OE1 GLU A 316     -43.021  14.032   9.365  1.00152.68      A    O  
ATOM   4653  OE2 GLU A 316     -44.842  12.774   9.632  1.00152.68      A    O1-
ATOM   4654  HN  GLU A 316     -38.455  11.107  11.589  1.00101.58      A    H  
ATOM   4655  HA  GLU A 316     -40.585  12.353  12.191  1.00101.58      A    H  
ATOM   4656  HB1 GLU A 316     -41.259  11.347   9.384  1.00101.58      A    H  
ATOM   4657  HB2 GLU A 316     -41.115  13.049   9.825  1.00101.58      A    H  
ATOM   4658  HG1 GLU A 316     -42.859  12.414  11.709  1.00101.58      A    H  
ATOM   4659  HG2 GLU A 316     -43.248  11.076  10.621  1.00101.58      A    H  
ATOM   4660  N   GLU A 317     -41.366   9.504  10.942  1.00 62.63      A    N  
ATOM   4661  CA  GLU A 317     -41.565   8.132  11.297  1.00 62.63      A    C  
ATOM   4662  C   GLU A 317     -40.683   7.285  10.431  1.00 62.63      A    C  
ATOM   4663  O   GLU A 317     -41.083   6.878   9.340  1.00 62.63      A    O  
ATOM   4664  CB  GLU A 317     -43.018   7.675  11.089  1.00 62.63      A    C  
ATOM   4665  CG  GLU A 317     -43.282   6.214  11.457  1.00 62.63      A    C  
ATOM   4666  CD  GLU A 317     -44.780   5.968  11.330  1.00 62.63      A    C  
ATOM   4667  OE1 GLU A 317     -45.524   6.959  11.099  1.00 62.63      A    O  
ATOM   4668  OE2 GLU A 317     -45.202   4.791  11.475  1.00 62.63      A    O1-
ATOM   4669  HN  GLU A 317     -41.738   9.856  10.112  1.00101.58      A    H  
ATOM   4670  HA  GLU A 317     -41.281   7.999  12.332  1.00101.58      A    H  
ATOM   4671  HB1 GLU A 317     -43.274   7.817  10.045  1.00101.58      A    H  
ATOM   4672  HB2 GLU A 317     -43.674   8.302  11.686  1.00101.58      A    H  
ATOM   4673  HG1 GLU A 317     -42.979   6.029  12.479  1.00101.58      A    H  
ATOM   4674  HG2 GLU A 317     -42.744   5.554  10.783  1.00101.58      A    H  
ATOM   4675  N   SER A 318     -39.437   7.035  10.889  1.00 62.33      A    N  
ATOM   4676  CA  SER A 318     -38.526   6.191  10.173  1.00 62.33      A    C  
ATOM   4677  C   SER A 318     -39.015   4.783  10.229  1.00 62.33      A    C  
ATOM   4678  O   SER A 318     -39.685   4.272   9.334  1.00 62.33      A    O  
ATOM   4679  CB  SER A 318     -37.114   6.182  10.784  1.00 62.33      A    C  
ATOM   4680  OG  SER A 318     -36.542   7.479  10.745  1.00 62.33      A    O  
ATOM   4681  HN  SER A 318     -39.148   7.441  11.733  1.00101.58      A    H  
ATOM   4682  HA  SER A 318     -38.491   6.541   9.181  1.00101.58      A    H  
ATOM   4683  HB1 SER A 318     -36.486   5.491  10.282  1.00101.58      A    H  
ATOM   4684  HB2 SER A 318     -37.186   5.895  11.821  1.00101.58      A    H  
ATOM   4685  HG  SER A 318     -37.231   8.128  10.583  1.00101.58      A    H  
ATOM   4686  N   SER A 319     -38.692   4.138  11.359  1.00 98.84      A    N  
ATOM   4687  CA  SER A 319     -39.012   2.776  11.642  1.00 98.84      A    C  
ATOM   4688  C   SER A 319     -38.617   2.677  13.077  1.00 98.84      A    C  
ATOM   4689  O   SER A 319     -38.347   3.697  13.706  1.00 98.84      A    O  
ATOM   4690  CB  SER A 319     -38.150   1.761  10.872  1.00 98.84      A    C  
ATOM   4691  OG  SER A 319     -38.535   0.438  11.215  1.00 98.84      A    O  
ATOM   4692  HN  SER A 319     -38.217   4.636  12.049  1.00101.58      A    H  
ATOM   4693  HA  SER A 319     -40.071   2.597  11.514  1.00101.58      A    H  
ATOM   4694  HB1 SER A 319     -37.112   1.902  11.136  1.00101.58      A    H  
ATOM   4695  HB2 SER A 319     -38.276   1.930   9.818  1.00101.58      A    H  
ATOM   4696  HG  SER A 319     -39.409   0.451  11.612  1.00101.58      A    H  
ATOM   4697  N   LEU A 320     -38.572   1.472  13.662  1.00 70.87      A    N  
ATOM   4698  CA  LEU A 320     -38.213   1.480  15.045  1.00 70.87      A    C  
ATOM   4699  C   LEU A 320     -37.136   0.469  15.292  1.00 70.87      A    C  
ATOM   4700  O   LEU A 320     -36.993  -0.496  14.543  1.00 70.87      A    O  
ATOM   4701  CB  LEU A 320     -39.427   1.223  15.956  1.00 70.87      A    C  
ATOM   4702  CG  LEU A 320     -39.151   1.315  17.466  1.00 70.87      A    C  
ATOM   4703  CD1 LEU A 320     -38.595   2.679  17.885  1.00 70.87      A    C  
ATOM   4704  CD2 LEU A 320     -40.400   0.927  18.270  1.00 70.87      A    C  
ATOM   4705  HN  LEU A 320     -38.771   0.645  13.176  1.00101.58      A    H  
ATOM   4706  HA  LEU A 320     -37.811   2.457  15.240  1.00101.58      A    H  
ATOM   4707  HB1 LEU A 320     -39.806   0.235  15.729  1.00101.58      A    H  
ATOM   4708  HB2 LEU A 320     -40.198   1.944  15.706  1.00101.58      A    H  
ATOM   4709  HG  LEU A 320     -38.374   0.574  17.698  1.00101.58      A    H  
ATOM   4710 HD11 LEU A 320     -39.366   3.412  17.748  1.00101.58      A    H  
ATOM   4711 HD12 LEU A 320     -37.755   2.942  17.287  1.00101.58      A    H  
ATOM   4712 HD13 LEU A 320     -38.324   2.656  18.936  1.00101.58      A    H  
ATOM   4713 HD21 LEU A 320     -40.721  -0.075  18.008  1.00101.58      A    H  
ATOM   4714 HD22 LEU A 320     -41.198   1.618  18.048  1.00101.58      A    H  
ATOM   4715 HD23 LEU A 320     -40.194   0.963  19.323  1.00101.58      A    H  
ATOM   4716  N   HIS A 321     -36.315   0.699  16.342  1.00 47.03      A    N  
ATOM   4717  CA  HIS A 321     -35.252  -0.210  16.670  1.00 47.03      A    C  
ATOM   4718  C   HIS A 321     -35.468  -0.678  18.076  1.00 47.03      A    C  
ATOM   4719  O   HIS A 321     -35.787   0.115  18.961  1.00 47.03      A    O  
ATOM   4720  CB  HIS A 321     -33.857   0.431  16.640  1.00 47.03      A    C  
ATOM   4721  CG  HIS A 321     -33.437   0.849  15.266  1.00 47.03      A    C  
ATOM   4722  CD2 HIS A 321     -33.551   2.053  14.642  1.00 47.03      A    C  
ATOM   4723  ND1 HIS A 321     -32.820   0.013  14.362  1.00 47.03      A    N  
ATOM   4724  CE1 HIS A 321     -32.591   0.748  13.245  1.00 47.03      A    C  
ATOM   4725  NE2 HIS A 321     -33.017   1.992  13.368  1.00 47.03      A    N  
ATOM   4726  HN  HIS A 321     -36.447   1.501  16.889  1.00101.58      A    H  
ATOM   4727  HA  HIS A 321     -35.264  -1.042  15.985  1.00101.58      A    H  
ATOM   4728  HB1 HIS A 321     -33.124  -0.271  17.018  1.00101.58      A    H  
ATOM   4729  HB2 HIS A 321     -33.862   1.306  17.263  1.00101.58      A    H  
ATOM   4730  HD1 HIS A 321     -32.587  -0.930  14.493  1.00101.58      A    H  
ATOM   4731  HD2 HIS A 321     -34.068   2.902  15.030  1.00101.58      A    H  
ATOM   4732  HE1 HIS A 321     -32.116   0.360  12.356  1.00101.58      A    H  
ATOM   4733  HE2 HIS A 321     -32.965   2.710  12.703  1.00101.58      A    H  
ATOM   4734  N   ILE A 322     -35.324  -2.000  18.308  1.00 55.55      A    N  
ATOM   4735  CA  ILE A 322     -35.452  -2.556  19.625  1.00 55.55      A    C  
ATOM   4736  C   ILE A 322     -34.110  -3.067  20.022  1.00 55.55      A    C  
ATOM   4737  O   ILE A 322     -33.511  -3.875  19.313  1.00 55.55      A    O  
ATOM   4738  CB  ILE A 322     -36.320  -3.787  19.749  1.00 55.55      A    C  
ATOM   4739  CG1 ILE A 322     -37.809  -3.496  19.559  1.00 55.55      A    C  
ATOM   4740  CG2 ILE A 322     -36.017  -4.424  21.112  1.00 55.55      A    C  
ATOM   4741  CD1 ILE A 322     -38.662  -4.746  19.352  1.00 55.55      A    C  
ATOM   4742  HN  ILE A 322     -35.127  -2.597  17.556  1.00101.58      A    H  
ATOM   4743  HA  ILE A 322     -35.788  -1.796  20.314  1.00101.58      A    H  
ATOM   4744  HB  ILE A 322     -36.000  -4.468  18.974  1.00101.58      A    H  
ATOM   4745 HG11 ILE A 322     -37.950  -2.834  18.734  1.00101.58      A    H  
ATOM   4746 HG12 ILE A 322     -38.174  -2.985  20.447  1.00101.58      A    H  
ATOM   4747 HG21 ILE A 322     -36.439  -5.411  21.171  1.00101.58      A    H  
ATOM   4748 HG22 ILE A 322     -36.442  -3.814  21.897  1.00101.58      A    H  
ATOM   4749 HG23 ILE A 322     -34.950  -4.458  21.251  1.00101.58      A    H  
ATOM   4750 HD11 ILE A 322     -38.282  -5.317  18.513  1.00101.58      A    H  
ATOM   4751 HD12 ILE A 322     -39.686  -4.458  19.139  1.00101.58      A    H  
ATOM   4752 HD13 ILE A 322     -38.626  -5.356  20.237  1.00101.58      A    H  
ATOM   4753  N   ILE A 323     -33.595  -2.595  21.170  1.00 44.63      A    N  
ATOM   4754  CA  ILE A 323     -32.355  -3.130  21.635  1.00 44.63      A    C  
ATOM   4755  C   ILE A 323     -32.604  -3.627  23.019  1.00 44.63      A    C  
ATOM   4756  O   ILE A 323     -33.163  -2.914  23.851  1.00 44.63      A    O  
ATOM   4757  CB  ILE A 323     -31.243  -2.120  21.698  1.00 44.63      A    C  
ATOM   4758  CG1 ILE A 323     -31.579  -0.996  22.691  1.00 44.63      A    C  
ATOM   4759  CG2 ILE A 323     -30.967  -1.624  20.269  1.00 44.63      A    C  
ATOM   4760  CD1 ILE A 323     -30.387  -0.096  23.018  1.00 44.63      A    C  
ATOM   4761  HN  ILE A 323     -34.061  -1.898  21.678  1.00101.58      A    H  
ATOM   4762  HA  ILE A 323     -32.110  -3.956  21.014  1.00101.58      A    H  
ATOM   4763  HB  ILE A 323     -30.348  -2.637  22.058  1.00101.58      A    H  
ATOM   4764 HG11 ILE A 323     -31.924  -1.464  23.588  1.00101.58      A    H  
ATOM   4765 HG12 ILE A 323     -32.384  -0.391  22.284  1.00101.58      A    H  
ATOM   4766 HG21 ILE A 323     -31.698  -2.036  19.588  1.00101.58      A    H  
ATOM   4767 HG22 ILE A 323     -29.974  -1.906  19.941  1.00101.58      A    H  
ATOM   4768 HG23 ILE A 323     -31.045  -0.549  20.233  1.00101.58      A    H  
ATOM   4769 HD11 ILE A 323     -30.703   0.922  23.216  1.00101.58      A    H  
ATOM   4770 HD12 ILE A 323     -29.729  -0.092  22.182  1.00101.58      A    H  
ATOM   4771 HD13 ILE A 323     -29.835  -0.478  23.861  1.00101.58      A    H  
ATOM   4772  N   ILE A 324     -32.223  -4.887  23.296  1.00 91.71      A    N  
ATOM   4773  CA  ILE A 324     -32.429  -5.376  24.623  1.00 91.71      A    C  
ATOM   4774  C   ILE A 324     -31.079  -5.722  25.160  1.00 91.71      A    C  
ATOM   4775  O   ILE A 324     -30.317  -6.468  24.549  1.00 91.71      A    O  
ATOM   4776  CB  ILE A 324     -33.347  -6.571  24.692  1.00 91.71      A    C  
ATOM   4777  CG1 ILE A 324     -32.771  -7.845  24.041  1.00 91.71      A    C  
ATOM   4778  CG2 ILE A 324     -34.664  -6.118  24.046  1.00 91.71      A    C  
ATOM   4779  CD1 ILE A 324     -31.870  -8.675  24.957  1.00 91.71      A    C  
ATOM   4780  HN  ILE A 324     -31.816  -5.453  22.608  1.00101.58      A    H  
ATOM   4781  HA  ILE A 324     -32.811  -4.561  25.217  1.00101.58      A    H  
ATOM   4782  HB  ILE A 324     -33.520  -6.783  25.729  1.00101.58      A    H  
ATOM   4783 HG11 ILE A 324     -32.184  -7.546  23.176  1.00101.58      A    H  
ATOM   4784 HG12 ILE A 324     -33.582  -8.450  23.740  1.00101.58      A    H  
ATOM   4785 HG21 ILE A 324     -35.469  -6.697  24.418  1.00101.58      A    H  
ATOM   4786 HG22 ILE A 324     -34.568  -6.239  23.012  1.00101.58      A    H  
ATOM   4787 HG23 ILE A 324     -34.839  -5.087  24.216  1.00101.58      A    H  
ATOM   4788 HD11 ILE A 324     -31.077  -8.055  25.350  1.00101.58      A    H  
ATOM   4789 HD12 ILE A 324     -31.474  -9.501  24.450  1.00101.58      A    H  
ATOM   4790 HD13 ILE A 324     -32.451  -9.045  25.795  1.00101.58      A    H  
ATOM   4791  N   PHE A 325     -30.698  -5.127  26.302  1.00128.32      A    N  
ATOM   4792  CA  PHE A 325     -29.429  -5.515  26.826  1.00128.32      A    C  
ATOM   4793  C   PHE A 325     -29.583  -5.717  28.289  1.00128.32      A    C  
ATOM   4794  O   PHE A 325     -30.063  -4.846  29.013  1.00128.32      A    O  
ATOM   4795  CB  PHE A 325     -28.293  -4.511  26.540  1.00128.32      A    C  
ATOM   4796  CG  PHE A 325     -28.645  -3.188  27.122  1.00128.32      A    C  
ATOM   4797  CD1 PHE A 325     -29.348  -2.269  26.377  1.00128.32      A    C  
ATOM   4798  CD2 PHE A 325     -28.273  -2.862  28.404  1.00128.32      A    C  
ATOM   4799  CE1 PHE A 325     -29.679  -1.043  26.903  1.00128.32      A    C  
ATOM   4800  CE2 PHE A 325     -28.602  -1.639  28.932  1.00128.32      A    C  
ATOM   4801  CZ  PHE A 325     -29.305  -0.725  28.185  1.00128.32      A    C  
ATOM   4802  HN  PHE A 325     -31.261  -4.462  26.751  1.00101.58      A    H  
ATOM   4803  HA  PHE A 325     -29.182  -6.475  26.381  1.00101.58      A    H  
ATOM   4804  HB1 PHE A 325     -28.188  -4.390  25.481  1.00101.58      A    H  
ATOM   4805  HB2 PHE A 325     -27.367  -4.857  26.983  1.00101.58      A    H  
ATOM   4806  HD1 PHE A 325     -29.652  -2.522  25.368  1.00101.58      A    H  
ATOM   4807  HD2 PHE A 325     -27.721  -3.579  29.002  1.00101.58      A    H  
ATOM   4808  HE1 PHE A 325     -30.200  -0.330  26.320  1.00101.58      A    H  
ATOM   4809  HE2 PHE A 325     -28.315  -1.399  29.914  1.00101.58      A    H  
ATOM   4810  HZ  PHE A 325     -29.573   0.245  28.603  1.00101.58      A    H  
ATOM   4811  N   ASP A 326     -29.183  -6.907  28.760  1.00 39.37      A    N  
ATOM   4812  CA  ASP A 326     -29.311  -7.201  30.149  1.00 39.37      A    C  
ATOM   4813  C   ASP A 326     -28.120  -6.599  30.823  1.00 39.37      A    C  
ATOM   4814  O   ASP A 326     -27.183  -6.146  30.167  1.00 39.37      A    O  
ATOM   4815  CB  ASP A 326     -29.312  -8.715  30.436  1.00 39.37      A    C  
ATOM   4816  CG  ASP A 326     -30.567  -9.315  29.806  1.00 39.37      A    C  
ATOM   4817  OD1 ASP A 326     -31.507  -8.531  29.508  1.00 39.37      A    O  
ATOM   4818  OD2 ASP A 326     -30.605 -10.560  29.611  1.00 39.37      A    O1-
ATOM   4819  HN  ASP A 326     -28.803  -7.574  28.150  1.00101.58      A    H  
ATOM   4820  HA  ASP A 326     -30.194  -6.737  30.518  1.00101.58      A    H  
ATOM   4821  HB1 ASP A 326     -29.329  -8.898  31.501  1.00101.58      A    H  
ATOM   4822  HB2 ASP A 326     -28.437  -9.172  29.995  1.00101.58      A    H  
ATOM   4823  N   GLU A 327     -28.137  -6.575  32.167  1.00 96.89      A    N  
ATOM   4824  CA  GLU A 327     -27.016  -6.106  32.928  1.00 96.89      A    C  
ATOM   4825  C   GLU A 327     -26.694  -4.680  32.582  1.00 96.89      A    C  
ATOM   4826  O   GLU A 327     -25.531  -4.285  32.492  1.00 96.89      A    O  
ATOM   4827  CB  GLU A 327     -25.791  -7.003  32.680  1.00 96.89      A    C  
ATOM   4828  CG  GLU A 327     -24.730  -6.938  33.770  1.00 96.89      A    C  
ATOM   4829  CD  GLU A 327     -23.671  -7.988  33.462  1.00 96.89      A    C  
ATOM   4830  OE1 GLU A 327     -23.816  -8.690  32.425  1.00 96.89      A    O  
ATOM   4831  OE2 GLU A 327     -22.704  -8.104  34.262  1.00 96.89      A    O1-
ATOM   4832  HN  GLU A 327     -28.937  -6.886  32.639  1.00101.58      A    H  
ATOM   4833  HA  GLU A 327     -27.288  -6.155  33.970  1.00101.58      A    H  
ATOM   4834  HB1 GLU A 327     -25.354  -6.729  31.751  1.00101.58      A    H  
ATOM   4835  HB2 GLU A 327     -26.131  -8.029  32.601  1.00101.58      A    H  
ATOM   4836  HG1 GLU A 327     -25.179  -7.173  34.727  1.00101.58      A    H  
ATOM   4837  HG2 GLU A 327     -24.326  -5.960  33.789  1.00101.58      A    H  
ATOM   4838  N   GLN A 351     -22.242   8.663  27.656  1.00 53.49      A    N  
ATOM   4839  CA  GLN A 351     -22.186   8.595  26.223  1.00 53.49      A    C  
ATOM   4840  C   GLN A 351     -23.511   8.024  25.839  1.00 53.49      A    C  
ATOM   4841  O   GLN A 351     -24.139   8.443  24.867  1.00 53.49      A    O  
ATOM   4842  CB  GLN A 351     -21.098   7.638  25.703  1.00 53.49      A    C  
ATOM   4843  CG  GLN A 351     -21.049   7.552  24.177  1.00 53.49      A    C  
ATOM   4844  CD  GLN A 351     -20.769   8.948  23.650  1.00 53.49      A    C  
ATOM   4845  NE2 GLN A 351     -21.756   9.523  22.910  1.00 53.49      A    N  
ATOM   4846  OE1 GLN A 351     -19.701   9.507  23.890  1.00 53.49      A    O  
ATOM   4847  HN  GLN A 351     -21.623   8.156  28.218  1.00101.58      A    H  
ATOM   4848  HA  GLN A 351     -22.075   9.575  25.801  1.00101.58      A    H  
ATOM   4849  HB1 GLN A 351     -21.309   6.650  26.096  1.00101.58      A    H  
ATOM   4850  HB2 GLN A 351     -20.132   7.958  26.069  1.00101.58      A    H  
ATOM   4851  HG1 GLN A 351     -22.019   7.245  23.807  1.00101.58      A    H  
ATOM   4852  HG2 GLN A 351     -20.307   6.856  23.844  1.00101.58      A    H  
ATOM   4853 HE21 GLN A 351     -22.579   9.013  22.761  1.00101.58      A    H  
ATOM   4854 HE22 GLN A 351     -21.604  10.424  22.556  1.00101.58      A    H  
ATOM   4855  N   LEU A 352     -23.971   7.045  26.638  1.00102.10      A    N  
ATOM   4856  CA  LEU A 352     -25.247   6.438  26.430  1.00102.10      A    C  
ATOM   4857  C   LEU A 352     -26.302   7.481  26.649  1.00102.10      A    C  
ATOM   4858  O   LEU A 352     -27.285   7.524  25.913  1.00102.10      A    O  
ATOM   4859  CB  LEU A 352     -25.501   5.213  27.341  1.00102.10      A    C  
ATOM   4860  CG  LEU A 352     -26.797   4.410  27.061  1.00102.10      A    C  
ATOM   4861  CD1 LEU A 352     -26.830   3.125  27.903  1.00102.10      A    C  
ATOM   4862  CD2 LEU A 352     -28.080   5.233  27.276  1.00102.10      A    C  
ATOM   4863  HN  LEU A 352     -23.415   6.739  27.385  1.00101.58      A    H  
ATOM   4864  HA  LEU A 352     -25.286   6.129  25.399  1.00101.58      A    H  
ATOM   4865  HB1 LEU A 352     -25.578   5.590  28.351  1.00101.58      A    H  
ATOM   4866  HB2 LEU A 352     -24.647   4.579  27.312  1.00101.58      A    H  
ATOM   4867  HG  LEU A 352     -26.797   4.117  26.015  1.00101.58      A    H  
ATOM   4868 HD11 LEU A 352     -27.697   2.531  27.637  1.00101.58      A    H  
ATOM   4869 HD12 LEU A 352     -26.894   3.386  28.949  1.00101.58      A    H  
ATOM   4870 HD13 LEU A 352     -25.941   2.543  27.755  1.00101.58      A    H  
ATOM   4871 HD21 LEU A 352     -28.938   4.722  26.850  1.00101.58      A    H  
ATOM   4872 HD22 LEU A 352     -27.959   6.198  26.810  1.00101.58      A    H  
ATOM   4873 HD23 LEU A 352     -28.237   5.374  28.326  1.00101.58      A    H  
ATOM   4874  N   LEU A 353     -26.130   8.361  27.656  1.00 53.18      A    N  
ATOM   4875  CA  LEU A 353     -27.132   9.343  27.952  1.00 53.18      A    C  
ATOM   4876  C   LEU A 353     -27.258  10.264  26.787  1.00 53.18      A    C  
ATOM   4877  O   LEU A 353     -28.355  10.709  26.464  1.00 53.18      A    O  
ATOM   4878  CB  LEU A 353     -26.841  10.208  29.189  1.00 53.18      A    C  
ATOM   4879  CG  LEU A 353     -26.859   9.413  30.505  1.00 53.18      A    C  
ATOM   4880  CD1 LEU A 353     -26.953  10.342  31.727  1.00 53.18      A    C  
ATOM   4881  CD2 LEU A 353     -27.941   8.326  30.477  1.00 53.18      A    C  
ATOM   4882  HN  LEU A 353     -25.310   8.329  28.192  1.00101.58      A    H  
ATOM   4883  HA  LEU A 353     -28.076   8.842  28.053  1.00101.58      A    H  
ATOM   4884  HB1 LEU A 353     -27.612  10.966  29.251  1.00101.58      A    H  
ATOM   4885  HB2 LEU A 353     -25.900  10.718  29.051  1.00101.58      A    H  
ATOM   4886  HG  LEU A 353     -25.915   8.888  30.590  1.00101.58      A    H  
ATOM   4887 HD11 LEU A 353     -27.936  10.789  31.759  1.00101.58      A    H  
ATOM   4888 HD12 LEU A 353     -26.212  11.127  31.648  1.00101.58      A    H  
ATOM   4889 HD13 LEU A 353     -26.787   9.782  32.642  1.00101.58      A    H  
ATOM   4890 HD21 LEU A 353     -28.865   8.808  30.330  1.00101.58      A    H  
ATOM   4891 HD22 LEU A 353     -27.931   7.829  31.421  1.00101.58      A    H  
ATOM   4892 HD23 LEU A 353     -27.741   7.613  29.691  1.00101.58      A    H  
ATOM   4893  N   ALA A 354     -26.127  10.610  26.149  1.00 26.64      A    N  
ATOM   4894  CA  ALA A 354     -26.164  11.481  25.010  1.00 26.64      A    C  
ATOM   4895  C   ALA A 354     -26.896  10.791  23.898  1.00 26.64      A    C  
ATOM   4896  O   ALA A 354     -27.679  11.405  23.176  1.00 26.64      A    O  
ATOM   4897  CB  ALA A 354     -24.761  11.832  24.489  1.00 26.64      A    C  
ATOM   4898  HN  ALA A 354     -25.267  10.262  26.465  1.00101.58      A    H  
ATOM   4899  HA  ALA A 354     -26.689  12.390  25.284  1.00101.58      A    H  
ATOM   4900  HB1 ALA A 354     -24.247  10.922  24.215  1.00101.58      A    H  
ATOM   4901  HB2 ALA A 354     -24.197  12.340  25.261  1.00101.58      A    H  
ATOM   4902  HB3 ALA A 354     -24.840  12.473  23.619  1.00101.58      A    H  
ATOM   4903  N   LYS A 355     -26.640   9.482  23.727  1.00133.25      A    N  
ATOM   4904  CA  LYS A 355     -27.196   8.707  22.654  1.00133.25      A    C  
ATOM   4905  C   LYS A 355     -28.680   8.534  22.784  1.00133.25      A    C  
ATOM   4906  O   LYS A 355     -29.383   8.538  21.779  1.00133.25      A    O  
ATOM   4907  CB  LYS A 355     -26.568   7.307  22.568  1.00133.25      A    C  
ATOM   4908  CG  LYS A 355     -25.057   7.350  22.329  1.00133.25      A    C  
ATOM   4909  CD  LYS A 355     -24.668   8.184  21.109  1.00133.25      A    C  
ATOM   4910  CE  LYS A 355     -25.471   7.842  19.853  1.00133.25      A    C  
ATOM   4911  NZ  LYS A 355     -25.091   8.750  18.748  1.00133.25      A    N1+
ATOM   4912  HN  LYS A 355     -26.045   9.036  24.365  1.00101.58      A    H  
ATOM   4913  HA  LYS A 355     -27.016   9.249  21.752  1.00101.58      A    H  
ATOM   4914  HB1 LYS A 355     -27.046   6.738  21.781  1.00101.58      A    H  
ATOM   4915  HB2 LYS A 355     -26.766   6.801  23.507  1.00101.58      A    H  
ATOM   4916  HG1 LYS A 355     -24.693   6.329  22.190  1.00101.58      A    H  
ATOM   4917  HG2 LYS A 355     -24.574   7.771  23.212  1.00101.58      A    H  
ATOM   4918  HD1 LYS A 355     -23.609   8.022  20.894  1.00101.58      A    H  
ATOM   4919  HD2 LYS A 355     -24.797   9.238  21.328  1.00101.58      A    H  
ATOM   4920  HE1 LYS A 355     -26.522   7.941  20.020  1.00101.58      A    H  
ATOM   4921  HE2 LYS A 355     -25.234   6.848  19.554  1.00101.58      A    H  
ATOM   4922  HZ1 LYS A 355     -24.078   8.648  18.534  1.00101.58      A    H  
ATOM   4923  HZ2 LYS A 355     -25.279   9.737  19.015  1.00101.58      A    H  
ATOM   4924  HZ3 LYS A 355     -25.640   8.523  17.894  1.00101.58      A    H  
ATOM   4925  N   MET A 356     -29.188   8.292  24.006  1.00121.88      A    N  
ATOM   4926  CA  MET A 356     -30.594   8.095  24.252  1.00121.88      A    C  
ATOM   4927  C   MET A 356     -31.354   9.377  24.040  1.00121.88      A    C  
ATOM   4928  O   MET A 356     -32.411   9.387  23.411  1.00121.88      A    O  
ATOM   4929  CB  MET A 356     -30.809   7.606  25.699  1.00121.88      A    C  
ATOM   4930  CG  MET A 356     -32.171   6.980  25.988  1.00121.88      A    C  
ATOM   4931  SD  MET A 356     -32.215   5.982  27.506  1.00121.88      A    S  
ATOM   4932  CE  MET A 356     -33.708   5.061  27.040  1.00121.88      A    C  
ATOM   4933  HN  MET A 356     -28.571   8.247  24.766  1.00101.58      A    H  
ATOM   4934  HA  MET A 356     -30.924   7.367  23.557  1.00101.58      A    H  
ATOM   4935  HB1 MET A 356     -30.659   8.444  26.371  1.00101.58      A    H  
ATOM   4936  HB2 MET A 356     -30.062   6.865  25.914  1.00101.58      A    H  
ATOM   4937  HG1 MET A 356     -32.423   6.348  25.188  1.00101.58      A    H  
ATOM   4938  HG2 MET A 356     -32.903   7.759  26.092  1.00101.58      A    H
[truncated: 6,645,829 more chars]
